# Supplementary material for: Dichlorido[2-(3,5-dimethyl-1H-pyrazol-1-yl-κN 2)ethanamine-κN]zinc(II)
Source: Acta Crystallogr Sect E Struct Rep Online. 2011 Oct 29;67(Pt 11):m1627–8. doi: 10.1107/S1600536811044217 (PMC3253618; doi:10.1107/S1600536811044217)
Supplement: Supplementary file 1 [file e-67-m1627-sup1.cif]

##############################################################################
#                                                                            #
# This CIF contains the data in a paper accepted for publication in          #
# Acta Crystallographica Section E. It conforms to the requirements of       #
# Notes for Authors for Acta Crystallographica Section E, and has been       #
# peer reviewed under the auspices of the IUCr Commission on Journals.       #
#                                                                            #
# Full details of the Crystallographic Information File format               #
# are given in the paper "The Crystallographic Information File (CIF):       #
# a New Standard Archive File for Crystallography" by S. R. Hall, F. H.      #
# Allen and I. D. Brown [Acta Cryst. (1991), A47, 655-685].                  #
#                                                                            #
# The current version of the core CIF dictionary is obtainable from          #
# ftp://ftp.iucr.org/pub/cif_core.dic.                                       #
#                                                                            #
# Software is freely available for graphical display of the structure(s)     #
# in this CIF. For information consult the CIF software page                 #
# http://www.iucr.org/resources/cif/software.                                #
#                                                                            #
# This file may be used for bona fide research purposes within the           #
# scientific community so long as proper attribution is given to the journal # 
# article from which it was obtained.                                        #
#                                                                            #
##############################################################################
data_global
_audit_creation_method
;
manual editing of the CIF file
created by SHELXTL Ver. 6.10
and processed with modiCIfer-03272007.
;
_journal_date_recd_electronic     2011-10-18
_journal_date_accepted     2011-10-24
_journal_name_full     'Acta Crystallographica, Section E'
_journal_year     2011
_journal_volume     67
_journal_issue     11
_journal_page_first     m1627
_journal_page_last     m1628
_journal_paper_category     QM
_journal_coeditor_code     ZQ2129
_publ_contact_author_name
;
Guzei, Ilia A.
;
_publ_contact_author_address
;
Department of Chemistry
University of Wisconsin-Madison
1101 University Ave
Madison, WI  53706
USA
;
_publ_contact_author_email     iguzei@chem.wisc.edu
_publ_contact_author_fax     '608-262-0381'
_publ_contact_author_phone     '608-263-4694'
_publ_section_title
;\
Dichlorido[2-(3,5-dimethyl-1<i>H</i>-pyrazol-1-yl-\k<i>N</i>^2^)ethanamine-\
\k<i>N</i>]zinc(II)
;
loop_
    _publ_author_name
    _publ_author_address
    'Guzei, Ilia A.'
;
Department of Chemistry
University of Wisconsin-Madison
1101 University Ave
Madison, WI 53706
USA
;
    'Spencer, Lara C.'
;
Department of Chemistry
University of Wisconsin-Madison
1101 University Ave
Madison, WI 53706
USA
;
    'Segapelo, Tebogo V.'
;
Department of Chemistry
University of Johannesburg
Auckland Park Kingsway campus
Johannesburg 2006
South Africa
;
    'Darkwa, James'
;
Department of Chemistry
University of Johannesburg
Auckland Park Kingsway campus
Johannesburg 2006
South Africa
;
data_I
_chemical_name_systematic
;
Dichlorido[2-(3,5-dimethyl-1<i>H</i>-pyrazol-1-yl-\k<i>N</i>^2^)ethanamine-
\k<i>N</i>]zinc(II)
;
_chemical_name_common     ?
_chemical_formula_moiety     'C7 H13 Cl2 N3 Zn'
_chemical_formula_sum     'C7 H13 Cl2 N3 Zn'
_chemical_formula_iupac     '[Zn Cl2 (C7 H13 N3)]'
_chemical_formula_weight     275.47
_chemical_melting_point     ?
_symmetry_cell_setting     monoclinic
_symmetry_space_group_name_H-M     'P 21/n'
_symmetry_space_group_name_Hall     '-P 2yn'
loop_
    _symmetry_equiv_pos_as_xyz
    'x, y, z'
    '-x+1/2, y+1/2, -z+1/2'
    '-x, -y, -z'
    'x-1/2, -y-1/2, z-1/2'
_cell_length_a     9.060(3)
_cell_length_b     8.894(2)
_cell_length_c     14.260(4)
_cell_angle_alpha     90.00
_cell_angle_beta     97.95(3)
_cell_angle_gamma     90.00
_cell_volume     1138.1(6)
_cell_formula_units_Z     4
_cell_measurement_reflns_used     9893
_cell_measurement_theta_min     4.9287
_cell_measurement_theta_max     69.5373
_cell_measurement_temperature     100(2)
_exptl_crystal_description     block
_exptl_crystal_colour     colourless
_exptl_crystal_size_max     0.48
_exptl_crystal_size_mid     0.28
_exptl_crystal_size_min     0.21
_exptl_crystal_density_diffrn     1.608
_exptl_crystal_density_meas     ?
_exptl_crystal_density_method     'not measured'
_exptl_crystal_F_000     560
_exptl_absorpt_coefficient_mu     7.004
_exptl_absorpt_correction_type     multi-scan
_exptl_absorpt_process_details
;
(SADABS; Bruker, 2007)
;
_exptl_absorpt_correction_T_min     0.1340
_exptl_absorpt_correction_T_max     0.3209
_exptl_special_details     ?
_diffrn_ambient_temperature     100(2)
_diffrn_radiation_type     Cu-K\a
_diffrn_radiation_wavelength     1.54178
_diffrn_radiation_source     'fine-focus sealed tube'
_diffrn_radiation_monochromator     graphite
_diffrn_measurement_device_type     'Bruker SMART APEXII area-detector'
_diffrn_measurement_method     '0.50\% \w and 0.5 \% \f scans'
_diffrn_detector_area_resol_mean     ?
_diffrn_reflns_number     16711
_diffrn_reflns_av_R_equivalents     0.0190
_diffrn_reflns_av_sigmaI/netI     0.0096
_diffrn_reflns_theta_min     5.46
_diffrn_reflns_theta_max     70.00
_diffrn_reflns_theta_full     67.00
_diffrn_measured_fraction_theta_max     0.985
_diffrn_measured_fraction_theta_full     0.997
_diffrn_reflns_limit_h_min     -10
_diffrn_reflns_limit_h_max     10
_diffrn_reflns_limit_k_min     -10
_diffrn_reflns_limit_k_max     10
_diffrn_reflns_limit_l_min     -17
_diffrn_reflns_limit_l_max     17
_refine_special_details
;
Refinement of <i>F</i>^2^ against ALL reflections. The weighted <i>R</i>-factor
<i>wR</i> and goodness of fit <i>S</i> are based on <i>F</i>^2^, conventional
<i>R</i>-factors <i>R</i> are based on <i>F</i>, with <i>F</i> set to zero for
negative <i>F</i>^2^. The threshold expression of <i>F</i>^2^ >
\s(<i>F</i>^2^) is used only for calculating <i>R</i>-factors(gt) <i>etc</i>.
and is not relevant to the choice of reflections for refinement.
<i>R</i>-factors based on <i>F</i>^2^ are statistically about twice as large
as those based on <i>F</i>, and <i>R</i>- factors based on ALL data will be
even larger.
;
_reflns_number_total     2123
_reflns_number_gt     2053
_reflns_threshold_expression     I>2\s(I)
_refine_ls_structure_factor_coef     Fsqd
_refine_ls_matrix_type     full
_refine_ls_R_factor_all     0.0206
_refine_ls_R_factor_gt     0.0199
_refine_ls_wR_factor_gt     0.0510
_refine_ls_wR_factor_ref     0.0514
_refine_ls_goodness_of_fit_ref     1.031
_refine_ls_restrained_S_all     1.031
_refine_ls_number_reflns     2123
_refine_ls_number_parameters     120
_refine_ls_number_restraints     0
_refine_ls_hydrogen_treatment     constr
_refine_ls_weighting_scheme     calc
_refine_ls_weighting_details
         'calc w=1/[\s^2^(Fo^2^)+(0.0300P)^2^+0.6489P] where P=(Fo^2^+2Fc^2^)/3'
_atom_sites_solution_hydrogens     geom
_atom_sites_solution_primary     direct
_atom_sites_solution_secondary     difmap
_refine_ls_shift/su_max     0.001
_refine_ls_shift/su_mean     0.000
_refine_diff_density_max     0.310
_refine_diff_density_min     -0.194
_refine_ls_extinction_method     none
_refine_ls_extinction_coef     ?
loop_
    _atom_type_symbol
    _atom_type_description
    _atom_type_scat_dispersion_real
    _atom_type_scat_dispersion_imag
    _atom_type_scat_source
    'Zn' 'Zn' -1.5491 0.6778
                         'International Tables Vol C Tables 4.2.6.8 and 6.1.1.4'
    'Cl' 'Cl' 0.3639 0.7018
                         'International Tables Vol C Tables 4.2.6.8 and 6.1.1.4'
    'N' 'N' 0.0311 0.0180
                         'International Tables Vol C Tables 4.2.6.8 and 6.1.1.4'
    'C' 'C' 0.0181 0.0091
                         'International Tables Vol C Tables 4.2.6.8 and 6.1.1.4'
    'H' 'H' 0.0000 0.0000
                         'International Tables Vol C Tables 4.2.6.8 and 6.1.1.4'
_computing_data_collection     'APEX2 (Bruker, 2007)'
_computing_cell_refinement     'SAINT (Bruker, 2007)'
_computing_data_reduction     'SAINT (Bruker, 2007)'
_computing_structure_solution     'SHELXTL (Sheldrick, 2008)'
_computing_structure_refinement
;
SHELXTL (Sheldrick, 2008), FCF_filter (Guzei, 2007) and INSerter
(Guzei, 2007)
;
_computing_molecular_graphics
                     'SHELXTL (Sheldrick, 2008) and DIAMOND (Brandenburg, 1999)'
_computing_publication_material
;
SHELXTL (Sheldrick, 2008), publCIF (Westrip, 2010) and modiCIFer
(Guzei, 2007)
;
loop_
    _atom_site_type_symbol
    _atom_site_label
    _atom_site_fract_x
    _atom_site_fract_y
    _atom_site_fract_z
    _atom_site_U_iso_or_equiv
    _atom_site_adp_type
    _atom_site_calc_flag
    _atom_site_refinement_flags
    _atom_site_occupancy
    _atom_site_symmetry_multiplicity
    _atom_site_disorder_assembly
    _atom_site_disorder_group
    Zn Zn1 0.57494(2) 0.15806(2) 0.280022(13) 0.01647(8) Uani d . 1 1 . .
    Cl Cl1 0.48746(4) -0.06529(4) 0.22820(3) 0.02530(10) Uani d . 1 1 . .
    Cl Cl2 0.53128(4) 0.33130(4) 0.16443(3) 0.02379(10) Uani d . 1 1 . .
    N N1 0.50886(14) 0.22053(14) 0.40401(8) 0.0181(3) Uani d . 1 1 . .
    N N2 0.60299(14) 0.29662(15) 0.47094(9) 0.0190(3) Uani d . 1 1 . .
    N N3 0.79922(14) 0.16142(14) 0.32554(9) 0.0197(3) Uani d . 1 1 . .
    H H3A 0.8369 0.0670 0.3173 0.030 Uiso calc R 1 1 . .
    H H3B 0.8433 0.2264 0.2876 0.030 Uiso calc R 1 1 . .
    C C1 0.25483(18) 0.1137(2) 0.38927(12) 0.0251(3) Uani d . 1 1 . .
    H H1A 0.2064 0.1791 0.3389 0.030 Uiso calc R 1 1 . .
    H H1C 0.1835 0.0876 0.4324 0.030 Uiso calc R 1 1 . .
    H H1B 0.2894 0.0217 0.3613 0.030 Uiso calc R 1 1 . .
    C C2 0.38499(17) 0.19396(18) 0.44299(11) 0.0198(3) Uani d . 1 1 . .
    C C3 0.40007(18) 0.25371(18) 0.53388(11) 0.0226(3) Uani d . 1 1 . .
    H H3 0.3282 0.2508 0.5765 0.027 Uiso calc R 1 1 . .
    C C4 0.54005(18) 0.31816(18) 0.55017(11) 0.0213(3) Uani d . 1 1 . .
    C C5 0.61843(19) 0.3966(2) 0.63528(11) 0.0263(3) Uani d . 1 1 . .
    H H5B 0.5498 0.4094 0.6821 0.032 Uiso calc R 1 1 . .
    H H5A 0.6527 0.4953 0.6168 0.032 Uiso calc R 1 1 . .
    H H5C 0.7042 0.3364 0.6628 0.032 Uiso calc R 1 1 . .
    C C6 0.75227(18) 0.33978(18) 0.45274(12) 0.0229(3) Uani d . 1 1 . .
    H H6B 0.8057 0.3882 0.5101 0.027 Uiso calc R 1 1 . .
    H H6A 0.7433 0.4145 0.4008 0.027 Uiso calc R 1 1 . .
    C C7 0.84300(17) 0.2068(2) 0.42600(11) 0.0233(3) Uani d . 1 1 . .
    H H7B 0.9501 0.2336 0.4360 0.028 Uiso calc R 1 1 . .
    H H7A 0.8286 0.1207 0.4678 0.028 Uiso calc R 1 1 . .
loop_
    _atom_site_aniso_label
    _atom_site_aniso_U_11
    _atom_site_aniso_U_22
    _atom_site_aniso_U_33
    _atom_site_aniso_U_12
    _atom_site_aniso_U_13
    _atom_site_aniso_U_23
    Zn1 0.01851(12) 0.01557(12) 0.01536(12) 0.00055(7) 0.00246(8) -0.00065(7)
    Cl1 0.02428(19) 0.01691(18) 0.0344(2) -0.00008(14) 0.00302(15) -0.00614(15)
    Cl2 0.0279(2) 0.02177(19) 0.02037(19) -0.00225(14) -0.00132(15) 0.00530(13)
    N1 0.0190(6) 0.0199(7) 0.0151(6) -0.0028(5) 0.0018(5) -0.0018(5)
    N2 0.0185(6) 0.0220(6) 0.0164(6) -0.0032(5) 0.0024(5) -0.0029(5)
    N3 0.0200(6) 0.0183(7) 0.0213(7) 0.0008(5) 0.0043(5) 0.0008(5)
    C1 0.0209(8) 0.0301(9) 0.0247(8) -0.0056(7) 0.0044(6) -0.0018(7)
    C2 0.0202(7) 0.0201(7) 0.0190(7) 0.0001(6) 0.0030(6) 0.0031(6)
    C3 0.0240(8) 0.0268(8) 0.0181(7) -0.0012(6) 0.0066(6) 0.0011(6)
    C4 0.0247(8) 0.0220(7) 0.0173(7) 0.0012(6) 0.0036(6) 0.0004(6)
    C5 0.0296(8) 0.0311(9) 0.0182(7) -0.0024(7) 0.0036(6) -0.0043(7)
    C6 0.0198(8) 0.0282(9) 0.0211(8) -0.0062(6) 0.0041(6) -0.0037(6)
    C7 0.0186(7) 0.0313(9) 0.0197(7) 0.0020(6) 0.0011(6) 0.0022(7)
_geom_special_details
;
All e.s.d.'s (except the e.s.d. in the dihedral angle between two l.s. planes)
are estimated using the full covariance matrix. The cell e.s.d.'s are taken
into account individually in the estimation of e.s.d.'s in distances, angles
and torsion angles; correlations between e.s.d.'s in cell parameters are only
used when they are defined by crystal symmetry. An approximate (isotropic)
treatment of cell e.s.d.'s is used for estimating e.s.d.'s involving l.s.
planes.
;
loop_
    _geom_bond_atom_site_label_1
    _geom_bond_atom_site_label_2
    _geom_bond_site_symmetry_2
    _geom_bond_distance
    _geom_bond_publ_flag
    Zn1 N1 . 2.0214(13) yes
    Zn1 N3 . 2.0461(14) yes
    Zn1 Cl1 . 2.2266(6) yes
    Zn1 Cl2 . 2.2512(6) yes
    N1 C2 . 1.340(2) ?
    N1 N2 . 1.3679(18) ?
    N2 C4 . 1.348(2) ?
    N2 C6 . 1.463(2) ?
    N3 C7 . 1.489(2) ?
    N3 H3A . 0.9200 ?
    N3 H3B . 0.9200 ?
    C1 C2 . 1.496(2) ?
    C1 H1A . 0.9800 ?
    C1 H1C . 0.9800 ?
    C1 H1B . 0.9800 ?
    C2 C3 . 1.390(2) ?
    C3 C4 . 1.382(2) ?
    C3 H3 . 0.9500 ?
    C4 C5 . 1.492(2) ?
    C5 H5B . 0.9800 ?
    C5 H5A . 0.9800 ?
    C5 H5C . 0.9800 ?
    C6 C7 . 1.519(2) ?
    C6 H6B . 0.9900 ?
    C6 H6A . 0.9900 ?
    C7 H7B . 0.9900 ?
    C7 H7A . 0.9900 ?
loop_
    _geom_angle_atom_site_label_1
    _geom_angle_atom_site_label_2
    _geom_angle_atom_site_label_3
    _geom_angle_site_symmetry_1
    _geom_angle_site_symmetry_3
    _geom_angle
    _geom_angle_publ_flag
    N1 Zn1 N3 . . 96.88(6) yes
    N1 Zn1 Cl1 . . 113.62(4) yes
    N3 Zn1 Cl1 . . 114.24(4) yes
    N1 Zn1 Cl2 . . 114.15(4) yes
    N3 Zn1 Cl2 . . 106.77(4) yes
    Cl1 Zn1 Cl2 . . 110.44(3) yes
    C2 N1 N2 . . 105.95(12) ?
    C2 N1 Zn1 . . 132.88(11) ?
    N2 N1 Zn1 . . 120.99(10) ?
    C4 N2 N1 . . 111.10(13) ?
    C4 N2 C6 . . 128.32(13) ?
    N1 N2 C6 . . 120.56(12) ?
    C7 N3 Zn1 . . 115.47(10) ?
    C7 N3 H3A . . 108.4 ?
    Zn1 N3 H3A . . 108.4 ?
    C7 N3 H3B . . 108.4 ?
    Zn1 N3 H3B . . 108.4 ?
    H3A N3 H3B . . 107.5 ?
    C2 C1 H1A . . 109.5 ?
    C2 C1 H1C . . 109.5 ?
    H1A C1 H1C . . 109.5 ?
    C2 C1 H1B . . 109.5 ?
    H1A C1 H1B . . 109.5 ?
    H1C C1 H1B . . 109.5 ?
    N1 C2 C3 . . 109.84(14) ?
    N1 C2 C1 . . 121.18(14) ?
    C3 C2 C1 . . 128.97(14) ?
    C4 C3 C2 . . 106.55(14) ?
    C4 C3 H3 . . 126.7 ?
    C2 C3 H3 . . 126.7 ?
    N2 C4 C3 . . 106.56(14) ?
    N2 C4 C5 . . 122.65(14) ?
    C3 C4 C5 . . 130.79(15) ?
    C4 C5 H5B . . 109.5 ?
    C4 C5 H5A . . 109.5 ?
    H5B C5 H5A . . 109.5 ?
    C4 C5 H5C . . 109.5 ?
    H5B C5 H5C . . 109.5 ?
    H5A C5 H5C . . 109.5 ?
    N2 C6 C7 . . 112.70(13) ?
    N2 C6 H6B . . 109.1 ?
    C7 C6 H6B . . 109.1 ?
    N2 C6 H6A . . 109.1 ?
    C7 C6 H6A . . 109.1 ?
    H6B C6 H6A . . 107.8 ?
    N3 C7 C6 . . 111.80(13) ?
    N3 C7 H7B . . 109.3 ?
    C6 C7 H7B . . 109.3 ?
    N3 C7 H7A . . 109.3 ?
    C6 C7 H7A . . 109.3 ?
    H7B C7 H7A . . 107.9 ?
loop_
    _geom_torsion_atom_site_label_1
    _geom_torsion_atom_site_label_2
    _geom_torsion_atom_site_label_3
    _geom_torsion_atom_site_label_4
    _geom_torsion_site_symmetry_1
    _geom_torsion_site_symmetry_2
    _geom_torsion_site_symmetry_3
    _geom_torsion_site_symmetry_4
    _geom_torsion
    _geom_torsion_publ_flag
    N3 Zn1 N1 C2 . . . . -151.81(14) ?
    Cl1 Zn1 N1 C2 . . . . -31.54(15) ?
    Cl2 Zn1 N1 C2 . . . . 96.31(14) ?
    N3 Zn1 N1 N2 . . . . 22.52(12) ?
    Cl1 Zn1 N1 N2 . . . . 142.79(10) ?
    Cl2 Zn1 N1 N2 . . . . -89.35(11) ?
    C2 N1 N2 C4 . . . . -0.23(17) ?
    Zn1 N1 N2 C4 . . . . -175.91(10) ?
    C2 N1 N2 C6 . . . . 178.07(13) ?
    Zn1 N1 N2 C6 . . . . 2.38(18) ?
    N1 Zn1 N3 C7 . . . . -0.89(11) ?
    Cl1 Zn1 N3 C7 . . . . -120.69(10) ?
    Cl2 Zn1 N3 C7 . . . . 116.93(10) ?
    N2 N1 C2 C3 . . . . 0.39(17) ?
    Zn1 N1 C2 C3 . . . . 175.34(11) ?
    N2 N1 C2 C1 . . . . 179.17(14) ?
    Zn1 N1 C2 C1 . . . . -5.9(2) ?
    N1 C2 C3 C4 . . . . -0.41(18) ?
    C1 C2 C3 C4 . . . . -179.06(16) ?
    N1 N2 C4 C3 . . . . -0.02(18) ?
    C6 N2 C4 C3 . . . . -178.15(15) ?
    N1 N2 C4 C5 . . . . 179.25(14) ?
    C6 N2 C4 C5 . . . . 1.1(3) ?
    C2 C3 C4 N2 . . . . 0.25(18) ?
    C2 C3 C4 C5 . . . . -178.94(17) ?
    C4 N2 C6 C7 . . . . 122.45(17) ?
    N1 N2 C6 C7 . . . . -55.52(19) ?
    Zn1 N3 C7 C6 . . . . -42.60(16) ?
    N2 C6 C7 N3 . . . . 78.30(17) ?
loop_
    _geom_hbond_atom_site_label_D
    _geom_hbond_atom_site_label_H
    _geom_hbond_atom_site_label_A
    _geom_hbond_site_symmetry_A
    _geom_hbond_distance_DH
    _geom_hbond_distance_HA
    _geom_hbond_distance_DA
    _geom_hbond_angle_DHA
    N3 H3A Cl2 2_645 0.92 2.41 3.3073(15) 165.4
    N3 H3B Cl1 2_655 0.92 2.43 3.2620(15) 149.6
_iucr_refine_instructions_details
;
TITL DARKWA101 IN P2(1)/N
CELL 1.54178 9.06 8.8939 14.2605 90 97.949 90
ZERR 4 0.0025 0.0024 0.0042 0 0.027 0
LATT 1
SYMM 0.5-X,0.5+Y,0.5-Z
SFAC Zn Cl N C H
UNIT 4 8 12 28 52
EQIV $1 1.5-X,-0.5+Y,0.5-Z
EQIV $2 1.5-X,0.5+Y,0.5-Z
L.S. 12
PLAN  5
SIZE 0.48 0.28 0.21
TEMP -173.14
HTAB  N3 Cl2_$1
HTAB  N3 Cl1_$2
MPLA 3 Zn1 N1 N3
MPLA 3 Zn1 Cl1 Cl2
REM FCF_FILTER (MSL, UW-MADISON) INSERTED 3 OMIT INSTRUCTIONS
REM FOR OUTLIER REFLECTIONS WITH THE CUTOFF VALUE OF 4.7649.
CONF
REM STD DEVIATIONS OF THE 154 INPUT LOCAL LS RESULTS:
HTAB
WPDB -2
BOND $H
REM The weighting scheme has been updated.
fmap 2.0
acta 134
OMIT 1 3 4
OMIT -3 1 5
OMIT 1 0 3
REM <HKL>C:/Documents%20and%20Settings/Administrator/My%20Documents/Scientific
REM %20papers/Darkwa/darkwa101paper/Refinement/darkwa101.hkl</HKL>
WGHT    0.030000    0.648900
FVAR       0.18114
ZN1   1    0.574936    0.158057    0.280022    11.00000    0.01851    0.01557 =
         0.01536   -0.00065    0.00246    0.00055
CL1   2    0.487461   -0.065285    0.228201    11.00000    0.02428    0.01691 =
         0.03441   -0.00614    0.00302   -0.00008
CL2   2    0.531281    0.331304    0.164425    11.00000    0.02790    0.02177 =
         0.02037    0.00530   -0.00132   -0.00225
N1    3    0.508855    0.220527    0.404010    11.00000    0.01901    0.01992 =
         0.01509   -0.00179    0.00181   -0.00275
N2    3    0.602988    0.296617    0.470942    11.00000    0.01850    0.02197 =
         0.01642   -0.00290    0.00239   -0.00316
N3    3    0.799218    0.161416    0.325538    11.00000    0.01997    0.01833 =
         0.02128    0.00078    0.00432    0.00076
AFIX  23
H3A   5    0.836871    0.066987    0.317341    11.00000   -1.50000
H3B   5    0.843333    0.226419    0.287605    11.00000   -1.50000
AFIX   0
C1    4    0.254835    0.113651    0.389270    11.00000    0.02087    0.03011 =
         0.02475   -0.00176    0.00437   -0.00561
AFIX 137
H1A   5    0.206376    0.179090    0.338890    11.00000   -1.20000
H1B   5    0.183477    0.087560    0.432415    11.00000   -1.20000
H1C   5    0.289383    0.021688    0.361313    11.00000   -1.20000
AFIX   0
C2    4    0.384990    0.193964    0.442985    11.00000    0.02018    0.02015 =
         0.01901    0.00314    0.00299    0.00011
C3    4    0.400065    0.253713    0.533883    11.00000    0.02404    0.02678 =
         0.01814    0.00109    0.00660   -0.00122
AFIX  43
H3    5    0.328212    0.250807    0.576463    11.00000   -1.20000
AFIX   0
C4    4    0.540047    0.318165    0.550168    11.00000    0.02467    0.02201 =
         0.01732    0.00042    0.00355    0.00115
C5    4    0.618430    0.396559    0.635277    11.00000    0.02960    0.03106 =
         0.01819   -0.00435    0.00359   -0.00236
AFIX 137
H5A   5    0.549795    0.409409    0.682100    11.00000   -1.20000
H5B   5    0.652742    0.495333    0.616808    11.00000   -1.20000
H5C   5    0.704248    0.336438    0.662840    11.00000   -1.20000
AFIX   0
C6    4    0.752268    0.339785    0.452740    11.00000    0.01976    0.02817 =
         0.02113   -0.00367    0.00407   -0.00625
AFIX  23
H6A   5    0.805748    0.388249    0.510103    11.00000   -1.20000
H6B   5    0.743280    0.414521    0.400814    11.00000   -1.20000
AFIX   0
C7    4    0.843003    0.206822    0.426003    11.00000    0.01861    0.03132 =
         0.01966    0.00220    0.00114    0.00201
AFIX  23
H7A   5    0.950081    0.233637    0.436033    11.00000   -1.20000
H7B   5    0.828552    0.120740    0.467797    11.00000   -1.20000
HKLF 4
REM  DARKWA101 IN P2(1)/N
REM R1 =  0.0199 for   2053 Fo > 4sig(Fo)  and  0.0206 for all   2123 data
REM    120 parameters refined using      0 restraints
END
WGHT      0.0280      0.5829
REM Highest difference peak  0.310,  deepest hole -0.194,  1-sigma level  0.051
Q1    1   0.4772 -0.0151  0.1782  11.00000  0.05    0.31
Q2    1   0.3243  0.1563  0.4180  11.00000  0.05    0.30
Q3    1   0.7920  0.2681  0.4381  11.00000  0.05    0.28
Q4    1   0.6729  0.3192  0.4608  11.00000  0.05    0.26
Q5    1   0.5975  0.1488  0.2219  11.00000  0.05    0.25
;
