# Supplementary material for: Dichlorido[2-(3,5-dimethyl-1H-pyrazol-1-yl-κN 2)ethanamine-κN]zinc(II)
Source: Acta Crystallogr Sect E Struct Rep Online. 2011 Oct 29;67(Pt 11):m1627–8. doi: 10.1107/S1600536811044217 (PMC3253618; doi:10.1107/S1600536811044217)
Supplement: Supplementary file 2 [file e-67-m1627-Isup2.hkl]

# 
# h,k,l, Fc-squared, Fo-squared, sigma(Fo-squared) and status flag 
# 
data_I
_shelx_title ' DARKWA101 IN P2(1)/N' 
_shelx_refln_list_code          4 
_shelx_F_calc_maximum      170.22 
_exptl_crystal_F_000       560.00 
_reflns_d_resolution_high  0.8204 
 
loop_ 
 _symmetry_equiv_pos_as_xyz 
 'x, y, z' 
 '-x+1/2, y+1/2, -z+1/2' 
 '-x, -y, -z' 
 'x-1/2, -y-1/2, z-1/2' 
 
_cell_length_a     9.0600 
_cell_length_b     8.8939 
_cell_length_c    14.2605 
_cell_angle_alpha  90.000 
_cell_angle_beta   97.949 
_cell_angle_gamma  90.000 
 
_shelx_F_squared_multiplier     1.000 
 
loop_ 
 _refln_index_h 
 _refln_index_k 
 _refln_index_l 
 _refln_F_squared_calc 
 _refln_F_squared_meas 
 _refln_F_squared_sigma 
 _refln_observed_status 
   2   0   0    21583.01    22711.37    184.59 o 
   4   0   0     1752.85     1880.24     16.94 o 
   6   0   0      859.52      906.94     10.32 o 
   8   0   0        9.23        8.27      3.11 o 
   1   1   0     2251.15     2453.67     13.50 o 
   2   1   0     4019.66     4217.74     22.30 o 
   3   1   0     2878.76     3078.92     18.12 o 
   4   1   0    16641.02    17236.11     88.68 o 
   5   1   0       34.88       29.36      1.68 o 
   6   1   0     2391.39     2314.56     14.44 o 
   7   1   0       84.28       86.19      3.10 o 
   8   1   0       60.82       68.20      3.20 o 
   9   1   0       50.37       53.46      4.41 o 
  10   1   0       14.69       16.76      3.66 o 
   0   2   0    21464.41    22384.21    240.89 o 
   1   2   0      115.09      122.24      1.55 o 
   2   2   0     1294.50     1357.25      7.81 o 
   3   2   0     2998.69     3036.44     15.70 o 
   4   2   0      904.75     1016.25      7.03 o 
   5   2   0       80.70       69.20      2.35 o 
   6   2   0     1146.42     1072.67      9.22 o 
   7   2   0       67.93       78.75      3.16 o 
   8   2   0      281.20      309.56      6.27 o 
   9   2   0     2155.05     2126.82     22.64 o 
  10   2   0        8.11       12.75      1.94 o 
   1   3   0       82.46      118.85      1.91 o 
   2   3   0     1897.45     1989.33     10.97 o 
   3   3   0      165.31      173.80      2.45 o 
   4   3   0      389.01      402.32      4.41 o 
   5   3   0     5810.91     5587.76     31.04 o 
   6   3   0        2.49        3.60      1.88 o 
   7   3   0     2286.73     2214.12     15.52 o 
   8   3   0       32.93       33.68      2.09 o 
   9   3   0      120.47      104.46      3.31 o 
  10   3   0       18.56       25.73      2.10 o 
   0   4   0     6561.37     6688.48     48.73 o 
   1   4   0      325.75      335.10      3.59 o 
   2   4   0      192.03      172.18      3.04 o 
   3   4   0       68.08       51.48      2.04 o 
   4   4   0      257.06      267.73      3.92 o 
   5   4   0      153.62      146.04      4.26 o 
   6   4   0     1307.91     1249.31      9.70 o 
   7   4   0      502.09      505.21      5.99 o 
   8   4   0      335.99      345.89      4.64 o 
   9   4   0     2284.58     2364.77     30.38 o 
  10   4   0       89.82       98.63      2.55 o 
   1   5   0      451.09      444.26      4.76 o 
   2   5   0     4162.03     4095.64     23.88 o 
   3   5   0      293.09      284.39      4.42 o 
   4   5   0     5335.32     5159.97     33.18 o 
   5   5   0      891.47      872.11      7.48 o 
   6   5   0      226.17      207.77      3.77 o 
   7   5   0      138.01      134.95      3.27 o 
   8   5   0      154.57      162.36      3.21 o 
   9   5   0        6.54       10.60      1.42 o 
   0   6   0     5118.65     5243.44     38.92 o 
   1   6   0        5.65        7.18      1.54 o 
   2   6   0      594.40      601.00      7.04 o 
   3   6   0      793.75      766.42      8.91 o 
   4   6   0       60.57       63.66      2.28 o 
   5   6   0       34.16       30.99      1.98 o 
   6   6   0     2000.90     1938.55     14.99 o 
   7   6   0       84.36       81.49      2.75 o 
   8   6   0     1557.85     1605.75     13.91 o 
   9   6   0      423.32      447.57      7.98 o 
   1   7   0        4.15       10.09      1.60 o 
   2   7   0     1124.77     1089.69      8.41 o 
   3   7   0     1167.44     1137.70      8.96 o 
   4   7   0     2858.72     2778.58     21.57 o 
   5   7   0     3405.66     3334.68     23.52 o 
   6   7   0      807.32      815.03      8.96 o 
   7   7   0     1647.18     1689.81     14.76 o 
   8   7   0       36.22       41.81      2.07 o 
   0   8   0     2434.98     2325.70     27.82 o 
   1   8   0      477.73      450.60      6.60 o 
   2   8   0     1730.87     1664.94     14.04 o 
   3   8   0     1091.52     1099.80      9.74 o 
   4   8   0      518.32      513.74      9.86 o 
   5   8   0       61.51       63.04      3.06 o 
   6   8   0      357.80      377.55      6.55 o 
   7   8   0      483.97      494.67      6.51 o 
   1   9   0      660.06      665.68     10.21 o 
   2   9   0       30.64       37.60      2.45 o 
   3   9   0        2.49        4.67      1.69 o 
   4   9   0        6.09       10.43      1.85 o 
   5   9   0      721.33      769.70     14.11 o 
   6   9   0       17.35       13.34      1.34 o 
   0  10   0     1276.31     1355.57     17.32 o 
   1  10   0       29.38       34.57      2.43 o 
   2  10   0      698.99      709.31     11.19 o 
   3  10   0       10.72       12.74      1.70 o 
   4  10   0      197.64      220.05      6.71 o 
  -9   0   1     2696.37     2721.85     45.26 o 
  -7   0   1      459.50      471.15      8.29 o 
  -5   0   1    12199.00    12449.98     86.81 o 
  -3   0   1     8739.60     9256.67     68.33 o 
  -1   0   1       13.92       20.46      1.98 o 
   1   0   1    16230.50    16156.77    133.45 o 
   3   0   1     7664.34     7909.11     54.17 o 
   5   0   1        6.05        3.61      1.61 o 
   7   0   1        1.76        4.74      2.19 o 
   9   0   1      324.74      335.84     10.34 o 
 -10   1   1      813.49      784.50     18.90 o 
  -9   1   1      581.02      607.62      8.35 o 
  -8   1   1      593.20      590.17      7.71 o 
  -7   1   1     1706.40     1628.36     12.14 o 
  -6   1   1      372.67      386.77      4.67 o 
  -5   1   1     1941.15     1811.87     11.84 o 
  -4   1   1      605.67      652.48      5.66 o 
  -3   1   1     3483.59     3612.56     20.93 o 
  -2   1   1      793.20      799.21      5.63 o 
  -1   1   1    15678.02    15806.93     86.79 o 
   0   1   1      236.56      249.65      2.12 o 
   1   1   1     2471.25     2708.66     13.77 o 
   2   1   1      654.26      655.76      5.51 o 
   3   1   1     2509.44     2773.16     16.40 o 
   4   1   1     1086.90     1147.26      7.46 o 
   5   1   1     2129.87     2206.68     13.46 o 
   6   1   1      351.52      326.01      4.76 o 
   7   1   1     1496.81     1487.08     11.46 o 
   8   1   1     1444.47     1421.50     12.85 o 
   9   1   1      103.62       98.30      4.06 o 
  10   1   1     1019.23     1055.29     17.30 o 
 -10   2   1       42.53       41.74      2.46 o 
  -9   2   1      133.78      135.22      4.72 o 
  -8   2   1     1332.03     1311.64     12.09 o 
  -7   2   1      341.74      329.33      4.57 o 
  -6   2   1     3155.66     2984.89     19.15 o 
  -5   2   1     3511.56     3591.33     22.40 o 
  -4   2   1     2311.55     2358.34     14.78 o 
  -3   2   1     1602.67     1605.42      9.49 o 
  -2   2   1     4176.97     4613.31     23.77 o 
  -1   2   1        2.71        5.82      0.79 o 
   0   2   1     5108.45     5114.59     27.84 o 
   1   2   1     9784.84    10361.69     53.09 o 
   2   2   1      135.85      169.52      2.00 o 
   3   2   1     4100.71     4231.80     21.14 o 
   4   2   1     7352.90     7367.55     35.24 o 
   5   2   1      269.03      256.94      3.64 o 
   6   2   1     7957.52     7635.23     47.63 o 
   7   2   1      257.77      263.72      4.53 o 
   8   2   1     2181.14     2147.26     20.08 o 
   9   2   1      305.38      317.39      6.06 o 
  10   2   1        7.16        4.96      2.04 o 
 -10   3   1     1146.53     1170.39     12.53 o 
  -9   3   1      792.86      768.24      8.07 o 
  -8   3   1      654.21      650.47      7.03 o 
  -7   3   1     1570.29     1547.14     11.30 o 
  -6   3   1      181.09      212.58      5.80 o 
  -5   3   1     1598.40     1553.54     11.50 o 
  -4   3   1     3116.66     3252.02     17.75 o 
  -3   3   1      871.87      886.72      5.96 o 
  -2   3   1      279.44      287.12      2.69 o 
  -1   3   1     2273.66     2437.21     16.76 o 
   0   3   1     2000.06     2155.38     12.31 o 
   1   3   1     2613.32     2772.20     15.46 o 
   2   3   1     4544.23     4646.10     23.45 o 
   3   3   1     2619.72     2752.08     14.60 o 
   4   3   1     4253.67     4316.20     22.89 o 
   5   3   1      690.96      670.55      6.04 o 
   6   3   1      119.69      138.77      4.20 o 
   7   3   1      444.60      417.96      5.23 o 
   8   3   1     1274.60     1251.30     14.05 o 
   9   3   1      147.56      157.56      3.77 o 
  10   3   1      924.48      922.73     18.50 o 
 -10   4   1      405.51      419.01      6.03 o 
  -9   4   1       92.00       95.38      2.74 o 
  -8   4   1        7.51       10.37      1.58 o 
  -7   4   1      195.70      199.05      3.53 o 
  -6   4   1       60.86       67.33      2.45 o 
  -5   4   1     2000.14     1843.94     14.36 o 
  -4   4   1      425.83      397.38      4.77 o 
  -3   4   1     2482.07     2480.42     16.47 o 
  -2   4   1      887.73      836.32      6.34 o 
  -1   4   1     1453.09     1509.38      9.86 o 
   0   4   1     7687.57     7990.81     39.40 o 
   1   4   1        7.63       10.60      1.12 o 
   2   4   1     3379.56     3492.90     19.41 o 
   3   4   1     1465.95     1450.44      9.90 o 
   4   4   1      161.60      167.41      3.14 o 
   5   4   1      637.89      649.35      7.12 o 
   6   4   1      761.71      722.96      6.86 o 
   7   4   1        8.02        8.65      1.69 o 
   8   4   1      246.13      267.12      4.41 o 
   9   4   1      694.10      723.16      8.55 o 
  10   4   1      193.97      190.49      7.31 o 
  -9   5   1      295.68      285.97      4.48 o 
  -8   5   1       57.65       64.63      2.55 o 
  -7   5   1      677.92      695.29      6.73 o 
  -6   5   1      106.35      107.19      3.14 o 
  -5   5   1       71.57       61.99      2.68 o 
  -4   5   1      161.31      171.60      3.86 o 
  -3   5   1     3739.29     3652.10     24.75 o 
  -2   5   1      414.54      417.32      4.97 o 
  -1   5   1    16726.34    16607.13     83.25 o 
   0   5   1      385.10      396.51      4.23 o 
   1   5   1     8636.29     8480.94     42.38 o 
   2   5   1      133.54      148.54      2.93 o 
   3   5   1     2782.26     2644.40     16.62 o 
   4   5   1       84.12       87.75      3.12 o 
   5   5   1      353.58      341.69      4.34 o 
   6   5   1      476.64      468.58      6.39 o 
   7   5   1       19.22       21.11      1.82 o 
   8   5   1       12.65       13.85      1.59 o 
   9   5   1       27.33       31.70      2.45 o 
  -9   6   1        0.86        2.46      1.21 o 
  -8   6   1        0.40        1.37      1.25 o 
  -7   6   1      460.32      490.25      5.66 o 
  -6   6   1      188.25      184.97      3.60 o 
  -5   6   1     4365.60     4185.31     26.69 o 
  -4   6   1      273.45      260.46      4.18 o 
  -3   6   1     4120.03     3807.78     28.48 o 
  -2   6   1     1757.65     1667.12     14.18 o 
  -1   6   1     2151.60     2119.47     15.81 o 
   0   6   1     1469.74     1480.38     10.19 o 
   1   6   1     1366.39     1370.66     10.32 o 
   2   6   1       26.36       24.13      1.94 o 
   3   6   1     3497.89     3324.86     24.44 o 
   4   6   1       25.96       29.65      2.24 o 
   5   6   1     1785.96     1740.86     16.71 o 
   6   6   1        2.12        3.13      1.55 o 
   7   6   1      121.91      112.66      3.01 o 
   8   6   1        1.38        3.92      1.80 o 
   9   6   1      100.86      104.54      5.49 o 
  -8   7   1        0.99        3.34      1.22 o 
  -7   7   1      697.52      721.91      8.41 o 
  -6   7   1      197.03      206.66      3.78 o 
  -5   7   1      366.13      365.47      5.08 o 
  -4   7   1     1348.30     1320.90     18.61 o 
  -3   7   1       66.68       68.74      2.40 o 
  -2   7   1      505.39      512.21      5.61 o 
  -1   7   1     2935.93     2805.49     16.39 o 
   0   7   1      111.37      111.90      3.10 o 
   1   7   1      907.45      859.09      7.29 o 
   2   7   1     2027.29     1981.68     13.71 o 
   3   7   1      262.92      258.36      4.68 o 
   4   7   1     1134.98     1123.77     12.50 o 
   5   7   1      945.88      937.12     10.40 o 
   6   7   1       10.04        9.58      1.87 o 
   7   7   1       56.01       67.79      2.60 o 
   8   7   1      172.40      185.36      4.25 o 
  -7   8   1        0.09        0.48      1.18 o 
  -6   8   1     1052.08     1108.18     11.86 o 
  -5   8   1      121.03      130.96      3.89 o 
  -4   8   1       29.88       34.66      2.56 o 
  -3   8   1       15.65       17.83      1.90 o 
  -2   8   1      681.35      657.89      7.08 o 
  -1   8   1      133.67      136.97      3.37 o 
   0   8   1      686.19      667.71      7.60 o 
   1   8   1        3.55        5.22      1.79 o 
   2   8   1       70.46       75.90      2.84 o 
   3   8   1       12.63       14.21      1.84 o 
   4   8   1      934.84      940.56     17.52 o 
   5   8   1       46.10       41.12      2.99 o 
   6   8   1      869.18      876.33      9.63 o 
   7   8   1       36.30       39.70      1.93 o 
  -6   9   1       55.27       61.28      2.59 o 
  -5   9   1        5.22        7.14      1.47 o 
  -4   9   1      597.76      619.94      9.26 o 
  -3   9   1       79.41       84.70      3.38 o 
  -2   9   1       18.34       17.55      1.99 o 
  -1   9   1      486.48      480.72      6.72 o 
   0   9   1       36.14       36.14      2.47 o 
   1   9   1      682.52      688.76      8.10 o 
   2   9   1      492.84      500.77      7.36 o 
   3   9   1      276.18      283.64      6.00 o 
   4   9   1        9.43       19.32      2.57 o 
   5   9   1        5.84       10.02      1.79 o 
  -4  10   1      572.19      566.39     14.63 o 
  -3  10   1      705.07      715.13      7.21 o 
  -2  10   1      275.17      275.19      4.56 o 
  -1  10   1      621.14      602.79      7.54 o 
   0  10   1      227.80      246.62      4.29 o 
   1  10   1      141.74      151.80      3.85 o 
   2  10   1      503.73      490.00      6.52 o 
   3  10   1      404.67      409.07      6.62 o 
 -10   0   2      228.08      211.21      9.14 o 
  -8   0   2     3196.16     2961.29     26.58 o 
  -6   0   2      522.32      481.65      7.73 o 
  -4   0   2     4656.76     5005.92     42.26 o 
  -2   0   2     5991.30     6462.34     52.72 o 
   0   0   2     7325.77     7924.21    111.78 o 
   2   0   2    21434.91    22230.26    147.24 o 
   4   0   2      271.34      293.88      4.38 o 
   6   0   2       43.93       60.47      4.09 o 
   8   0   2       19.60       31.55      5.72 o 
  10   0   2      962.23      969.57     16.22 o 
 -10   1   2      474.75      480.94     13.72 o 
  -9   1   2        7.89        8.55      1.93 o 
  -8   1   2       63.89       71.43      5.05 o 
  -7   1   2      257.66      250.23      3.99 o 
  -6   1   2     1206.14     1170.84      8.90 o 
  -5   1   2       40.09       43.11      2.02 o 
  -4   1   2     5703.57     5622.91     31.98 o 
  -3   1   2    10271.21    10774.08     56.06 o 
  -2   1   2    16029.03    16584.03     88.56 o 
  -1   1   2    10869.46    11266.40     83.65 o 
   0   1   2     4200.19     4197.85     23.70 o 
   1   1   2     5245.84     5551.37     28.64 o 
   2   1   2     1617.54     1730.97      9.33 o 
   3   1   2       95.46      112.33      1.67 o 
   4   1   2     3766.05     3925.09     20.33 o 
   5   1   2      301.00      296.35      4.00 o 
   6   1   2        1.05        5.40      1.66 o 
   7   1   2      760.06      758.38      7.28 o 
   8   1   2       33.37       44.25      2.59 o 
   9   1   2        1.38        2.74      1.94 o 
  10   1   2       39.74       37.38      2.28 o 
 -10   2   2      515.15      512.62      8.83 o 
  -9   2   2      610.14      620.28      6.55 o 
  -8   2   2     2905.03     2820.24     20.36 o 
  -7   2   2      125.02      114.88      3.17 o 
  -6   2   2     1728.65     1661.40     13.22 o 
  -5   2   2     3534.49     3545.36     22.16 o 
  -4   2   2       25.55       22.45      2.27 o 
  -3   2   2       51.69       52.48      1.98 o 
  -2   2   2      687.59      774.28      5.54 o 
  -1   2   2      770.28      844.54      5.90 o 
   0   2   2     3211.66     3611.56     20.18 o 
   1   2   2    28974.30    29560.48    139.17 o 
   2   2   2      413.85      454.07      3.51 o 
   3   2   2    14336.61    14804.91     67.42 o 
   4   2   2      212.23      201.92      2.64 o 
   5   2   2     1707.26     1765.84     12.16 o 
   6   2   2      125.19      115.93      4.11 o 
   7   2   2      255.86      262.56      4.02 o 
   8   2   2      171.71      172.99      3.86 o 
   9   2   2      442.26      458.18      7.32 o 
  10   2   2        1.46        1.07      1.72 o 
 -10   3   2      112.34      110.76      3.75 o 
  -9   3   2      575.09      590.92      8.89 o 
  -8   3   2      173.50      163.08      3.53 o 
  -7   3   2      218.09      226.97      3.89 o 
  -6   3   2      789.59      779.80      8.04 o 
  -5   3   2     1273.68     1263.00     10.05 o 
  -4   3   2        3.97        8.82      1.24 o 
  -3   3   2     1769.84     1782.05     10.82 o 
  -2   3   2      459.01      446.39      3.67 o 
  -1   3   2     5068.75     5220.13     27.60 o 
   0   3   2        3.19        5.64      0.94 o 
   1   3   2      350.41      304.12      3.13 o 
   2   3   2       13.62       27.78      1.35 o 
   3   3   2     3405.21     3447.27     18.45 o 
   4   3   2     1876.55     1905.37     12.50 o 
   5   3   2     9223.79     9044.54     51.44 o 
   6   3   2       61.10       66.35      2.59 o 
   7   3   2     6531.48     6156.22     55.08 o 
   8   3   2       25.84       28.90      2.11 o 
   9   3   2      422.76      432.50      6.45 o 
  10   3   2       12.57       11.54      1.68 o 
 -10   4   2       60.36       62.52      2.23 o 
  -9   4   2      786.55      806.10      8.01 o 
  -8   4   2      588.56      597.86      6.89 o 
  -7   4   2      604.42      571.58      6.22 o 
  -6   4   2      971.73      927.92      9.33 o 
  -5   4   2      496.10      470.19      6.09 o 
  -4   4   2      196.40      219.70      3.83 o 
  -3   4   2       16.98       14.54      1.45 o 
  -2   4   2     2196.00     2108.69     13.00 o 
  -1   4   2       41.62       33.75      1.40 o 
   0   4   2     6764.76     7036.57     35.06 o 
   1   4   2     6755.67     7177.29     36.83 o 
   2   4   2     2890.64     2838.93     16.38 o 
   3   4   2     6472.22     6553.26     33.31 o 
   4   4   2      494.61      548.02      5.43 o 
   5   4   2      117.46      139.70      5.10 o 
   6   4   2      324.27      320.02      5.16 o 
   7   4   2     1705.85     1635.55     14.14 o 
   8   4   2       86.92       81.80      2.84 o 
   9   4   2     1750.80     1838.50     17.18 o 
  -9   5   2        5.63        8.22      1.34 o 
  -8   5   2        9.82       14.14      1.56 o 
  -7   5   2        1.75        2.89      1.37 o 
  -6   5   2     2055.18     1947.94     16.16 o 
  -5   5   2       63.11       59.17      2.36 o 
  -4   5   2     5594.08     5235.33     35.60 o 
  -3   5   2      438.99      438.56      6.12 o 
  -2   5   2     6003.48     5945.49     38.85 o 
  -1   5   2      119.37      133.87      2.75 o 
   0   5   2        4.93        8.95      1.25 o 
   1   5   2      125.14      127.80      2.64 o 
   2   5   2       13.07       14.51      1.66 o 
   3   5   2      301.21      287.25      4.04 o 
   4   5   2      375.39      364.14      5.40 o 
   5   5   2     2432.51     2343.68     15.66 o 
   6   5   2      754.79      719.61      7.72 o 
   7   5   2     1405.65     1389.40     12.13 o 
   8   5   2      936.76      947.38     12.61 o 
   9   5   2      340.43      344.54      6.37 o 
  -9   6   2       15.04       14.56      1.35 o 
  -8   6   2     3282.62     3321.13     24.03 o 
  -7   6   2       42.05       47.11      2.11 o 
  -6   6   2     3977.06     3872.08     25.93 o 
  -5   6   2      462.38      449.23      6.62 o 
  -4   6   2      601.67      588.44      6.16 o 
  -3   6   2      295.38      300.56      5.09 o 
  -2   6   2      305.08      308.39      5.49 o 
  -1   6   2      110.49      108.19      3.49 o 
   0   6   2     1955.25     1851.27     13.12 o 
   1   6   2        2.60        6.33      1.54 o 
   2   6   2      350.37      345.40      5.06 o 
   3   6   2      382.06      388.61      5.35 o 
   4   6   2      880.86      852.66      7.29 o 
   5   6   2      109.93      119.91      2.98 o 
   6   6   2      356.36      372.41      6.57 o 
   7   6   2       61.32       60.91      3.04 o 
   8   6   2      175.89      160.57      6.16 o 
  -8   7   2       14.01       20.02      1.48 o 
  -7   7   2     1254.35     1263.78     10.42 o 
  -6   7   2      563.98      570.51      6.29 o 
  -5   7   2      942.99      918.23      8.93 o 
  -4   7   2     3045.55     2930.66     22.24 o 
  -3   7   2       15.52       17.07      1.79 o 
  -2   7   2     1145.83     1111.70      9.14 o 
  -1   7   2       47.72       52.26      2.03 o 
   0   7   2       11.72       16.82      1.63 o 
   1   7   2       70.76       65.83      2.47 o 
   2   7   2       42.42       51.43      2.40 o 
   3   7   2     1062.18     1048.17      9.27 o 
   4   7   2        0.78        0.45      1.84 o 
   5   7   2     2259.46     2253.69     20.04 o 
   6   7   2        0.68        1.38      1.69 o 
   7   7   2     1107.82     1126.72     14.44 o 
   8   7   2        1.65        1.58      1.68 o 
  -7   8   2        1.30        2.74      1.69 o 
  -6   8   2       52.29       48.57      2.27 o 
  -5   8   2      693.40      707.45     12.96 o 
  -4   8   2      347.36      356.27      8.20 o 
  -3   8   2      161.59      160.78      3.23 o 
  -2   8   2      318.78      307.34      4.86 o 
  -1   8   2        1.58        5.47      1.65 o 
   0   8   2      663.75      630.15      7.01 o 
   1   8   2     1932.50     1906.54     15.12 o 
   2   8   2     1066.89     1046.28      9.53 o 
   3   8   2     1390.19     1404.05     13.67 o 
   4   8   2      801.41      779.17     11.05 o 
   5   8   2      135.08      135.15      4.89 o 
   6   8   2      426.32      447.53      6.19 o 
   7   8   2      193.90      196.71     14.32 o 
  -6   9   2       44.31       56.17      3.43 o 
  -5   9   2      293.29      301.89      4.56 o 
  -4   9   2      147.41      149.54      3.77 o 
  -3   9   2     1298.39     1307.53     11.39 o 
  -2   9   2      120.13      135.84      3.67 o 
  -1   9   2     2197.57     2174.37     18.75 o 
   0   9   2       10.59       10.32      1.92 o 
   1   9   2      553.20      564.81      9.42 o 
   2   9   2      246.72      249.39      5.19 o 
   3   9   2       27.81       31.15      2.64 o 
   4   9   2      420.39      434.01     14.63 o 
   5   9   2      903.86      913.36     15.41 o 
  -4  10   2       72.71       74.40      3.80 o 
  -3  10   2        0.43        0.98      1.20 o 
  -2  10   2     1657.58     1761.81     14.75 o 
  -1  10   2       80.81       84.47      3.52 o 
   0  10   2     2077.14     2099.20     21.09 o 
   1  10   2      939.39      965.36     11.48 o 
   2  10   2      256.19      284.15      6.06 o 
   3  10   2      667.96      703.74     16.46 o 
  -9   0   3      457.88      497.25      7.88 o 
  -7   0   3       65.22       64.96      3.26 o 
  -5   0   3     6742.48     6447.53     53.94 o 
  -3   0   3     9495.07    10055.22     74.14 o 
  -1   0   3     8701.21     9255.25     81.43 o 
   3   0   3      542.56      572.06      5.21 o 
   5   0   3      273.49      230.67      5.91 o 
   7   0   3     2321.14     2314.04     24.37 o 
   9   0   3     2447.50     2436.50     30.58 o 
 -10   1   3      283.64      279.01      6.82 o 
  -9   1   3     4863.47     4674.72     35.28 o 
  -8   1   3       34.56       32.42      1.97 o 
  -7   1   3     5064.31     4912.93     28.29 o 
  -6   1   3      383.83      391.85      4.57 o 
  -5   1   3     4550.55     4603.70     27.24 o 
  -4   1   3      106.52       90.69      2.44 o 
  -3   1   3       15.09       24.19      2.28 o 
  -2   1   3      691.69      724.77      6.14 o 
  -1   1   3     2840.42     2783.51     37.85 o 
   0   1   3     3284.40     3371.48     21.82 o 
   1   1   3      359.07      364.65      2.74 o 
   2   1   3      901.93      957.43      5.78 o 
   3   1   3     1825.19     1948.79      9.91 o 
   4   1   3      936.02      958.58      6.79 o 
   5   1   3      870.79      833.75      7.75 o 
   6   1   3      741.11      734.75      8.61 o 
   7   1   3      419.33      417.36      5.16 o 
   8   1   3     1598.18     1582.91     15.65 o 
   9   1   3       69.56       71.29      3.26 o 
  10   1   3      830.55      884.94     10.35 o 
 -10   2   3      169.44      176.52      4.15 o 
  -9   2   3        0.08        0.93      1.46 o 
  -8   2   3     1379.99     1311.79     11.91 o 
  -7   2   3       54.50       53.11      3.13 o 
  -6   2   3     2054.08     2025.79     15.14 o 
  -5   2   3      536.90      475.91      5.49 o 
  -4   2   3     1297.66     1404.91     10.28 o 
  -3   2   3      224.76      211.99      3.33 o 
  -2   2   3     1565.92     1550.47     10.26 o 
  -1   2   3      359.69      397.44      3.47 o 
   0   2   3        0.07        5.38      0.82 o 
   1   2   3     1217.62     1353.58      7.61 o 
   2   2   3     1555.47     1737.63      9.11 o 
   3   2   3     1649.90     1765.17     10.31 o 
   4   2   3    10817.26    10974.98     53.22 o 
   5   2   3      779.36      803.92      7.75 o 
   6   2   3     6492.71     6202.36     57.11 o 
   7   2   3       39.62       40.95      2.09 o 
   8   2   3     2129.79     2044.48     19.27 o 
   9   2   3       90.08       92.65      4.48 o 
  10   2   3        1.03        2.81      1.24 o 
 -10   3   3      394.90      397.05      5.93 o 
  -9   3   3      146.10      165.69      4.14 o 
  -8   3   3        7.26        4.93      1.51 o 
  -7   3   3      357.15      345.30      4.47 o 
  -6   3   3      537.59      519.61      6.29 o 
  -5   3   3     1187.08     1194.37      9.24 o 
  -4   3   3      449.89      381.05      4.47 o 
  -3   3   3       37.93       33.14      1.95 o 
  -2   3   3      231.52      264.00      3.21 o 
  -1   3   3      190.40      209.51      2.38 o 
   0   3   3    18803.52    19763.04     88.97 o 
   1   3   3      391.12      410.32      3.34 o 
   2   3   3    16658.43    16762.88     76.87 o 
   3   3   3     1077.38     1085.19      8.07 o 
   4   3   3     6749.72     6717.20     35.02 o 
   5   3   3      597.04      582.78      7.04 o 
   6   3   3      217.99      204.15      3.80 o 
   7   3   3      185.84      192.53      4.19 o 
   8   3   3     1028.99     1024.32      9.84 o 
   9   3   3        1.73        4.01      1.52 o 
  10   3   3      456.82      479.11     13.11 o 
 -10   4   3      317.36      330.42      4.62 o 
  -9   4   3      226.00      232.97      3.79 o 
  -8   4   3       74.16       72.62      3.02 o 
  -7   4   3       88.82       89.81      2.96 o 
  -6   4   3       13.01       19.46      1.60 o 
  -5   4   3     3992.08     3871.92     28.25 o 
  -4   4   3     6520.19     6433.94     40.04 o 
  -3   4   3     4004.71     4097.58     26.35 o 
  -2   4   3     9806.61     9726.69     60.26 o 
  -1   4   3      272.74      309.33      3.39 o 
   0   4   3     4916.41     4782.66     24.92 o 
   1   4   3     2803.10     2904.09     16.12 o 
   2   4   3      212.84      239.43      3.16 o 
   3   4   3      949.60      915.87      7.63 o 
   4   4   3     1899.05     1903.40     12.53 o 
   5   4   3      269.27      288.53      9.26 o 
   6   4   3     1740.00     1688.03     16.27 o 
   7   4   3      470.27      467.09      6.22 o 
   8   4   3      271.29      268.63      4.52 o 
   9   4   3      147.30      148.83      6.03 o 
  -9   5   3      761.73      798.97      7.29 o 
  -8   5   3        3.94        2.26      1.58 o 
  -7   5   3      485.00      473.25      5.34 o 
  -6   5   3       78.24       86.55      2.83 o 
  -5   5   3       11.47       16.19      1.59 o 
  -4   5   3       24.88       27.41      2.64 o 
  -3   5   3     3479.82     3455.71     23.53 o 
  -2   5   3        2.50        5.81      1.43 o 
  -1   5   3     8313.52     8315.06     46.64 o 
   0   5   3     3010.38     3023.63     17.87 o 
   1   5   3     4677.80     4505.34     26.74 o 
   2   5   3     4196.42     4154.26     24.37 o 
   3   5   3      728.52      729.40      7.35 o 
   4   5   3      407.21      389.55      4.95 o 
   5   5   3        0.74        3.73      2.01 o 
   6   5   3       86.38       86.09      5.13 o 
   7   5   3       24.60       26.86      1.96 o 
   8   5   3       13.15       17.96      2.35 o 
   9   5   3      612.58      631.80     11.74 o 
  -9   6   3      163.64      158.93      4.40 o 
  -8   6   3       15.66       20.79      2.07 o 
  -7   6   3      465.62      448.62      6.26 o 
  -6   6   3      394.52      386.19      5.00 o 
  -5   6   3     3622.10     3543.47     24.49 o 
  -4   6   3      250.06      224.48      3.92 o 
  -3   6   3     4281.01     4060.01     34.26 o 
  -2   6   3      828.88      822.66     11.05 o 
  -1   6   3      504.81      506.17      6.66 o 
   0   6   3     1999.77     1924.94     16.12 o 
   1   6   3      394.28      398.85      5.90 o 
   2   6   3     1728.41     1709.42     13.53 o 
   3   6   3     2544.55     2382.25     18.50 o 
   4   6   3       41.13       44.19      2.52 o 
   5   6   3        0.53        8.47      3.83 o 
   6   6   3       24.42       22.53      2.82 o 
   7   6   3       31.85       31.45      2.77 o 
   8   6   3        0.61        2.62      1.47 o 
  -8   7   3       25.77       23.29      1.85 o 
  -7   7   3     1011.34     1021.49      9.72 o 
  -6   7   3      670.30      699.54      7.03 o 
  -5   7   3      288.78      279.14      4.47 o 
  -4   7   3      454.51      424.72      6.80 o 
  -3   7   3       19.14       22.46      1.86 o 
  -2   7   3        2.55        6.05      1.90 o 
  -1   7   3      228.77      218.66      4.16 o 
   0   7   3     2038.49     1932.22     12.67 o 
   1   7   3      156.49      168.12      3.39 o 
   2   7   3     1679.56     1627.63     13.30 o 
   3   7   3      248.67      242.15      4.48 o 
   4   7   3     2406.72     2416.55     29.31 o 
   5   7   3        2.09        1.14      1.73 o 
   6   7   3      280.82      285.98      5.52 o 
   7   7   3       38.83       41.08      2.50 o 
  -7   8   3        0.24        1.94      1.66 o 
  -6   8   3       36.61       45.73      2.65 o 
  -5   8   3       61.78       62.58      3.04 o 
  -4   8   3     1094.88     1054.26     10.12 o 
  -3   8   3      521.84      516.30      6.08 o 
  -2   8   3     1810.69     1773.97     17.38 o 
  -1   8   3      591.90      559.63      5.93 o 
   0   8   3     3164.56     2998.01     20.83 o 
   1   8   3      837.74      830.36      8.06 o 
   2   8   3        1.70        6.63      1.84 o 
   3   8   3      104.56      105.40      3.60 o 
   4   8   3     1153.29     1181.16     33.29 o 
   5   8   3      320.41      313.35      7.84 o 
   6   8   3      980.82     1009.06     11.70 o 
  -6   9   3       93.69      106.73      4.41 o 
  -5   9   3        8.28        8.10      1.78 o 
  -4   9   3      327.28      315.09      5.09 o 
  -3   9   3      683.95      700.27      7.26 o 
  -2   9   3        1.92        2.91      1.51 o 
  -1   9   3     1158.32     1147.72     11.50 o 
   0   9   3     1220.02     1230.54     16.41 o 
   1   9   3      343.21      350.16      5.64 o 
   2   9   3      927.52      956.63     10.99 o 
   3   9   3       19.39       25.87      3.30 o 
   4   9   3      426.16      452.29     14.32 o 
  -3  10   3      492.20      524.73     10.12 o 
  -2  10   3        6.76        9.78      1.44 o 
  -1  10   3       17.93       24.09      1.69 o 
   0  10   3       24.86       28.76      1.95 o 
   1  10   3       34.55       38.34      2.25 o 
   2  10   3      340.95      361.38      5.84 o 
   3  10   3      195.03      191.57      5.68 o 
 -10   0   4       73.16       67.64      6.47 o 
  -8   0   4      864.38      890.53     11.50 o 
  -6   0   4     1857.06     1846.80     18.08 o 
  -4   0   4      358.84      307.43      5.57 o 
  -2   0   4    10189.04    10476.69     93.17 o 
   0   0   4     3674.78     3836.78     33.47 o 
   2   0   4     1443.91     1518.67     14.84 o 
   4   0   4     3347.15     3440.47     28.92 o 
   6   0   4      755.86      819.87     12.67 o 
   8   0   4       10.25        8.79      2.27 o 
  10   0   4     1289.21     1349.87     19.79 o 
 -10   1   4     1068.61     1101.64     11.15 o 
  -9   1   4       15.89       18.27      1.94 o 
  -8   1   4      235.72      223.30      3.83 o 
  -7   1   4        9.24       11.57      1.48 o 
  -6   1   4     1582.38     1538.77     11.15 o 
  -5   1   4     1993.84     1970.09     14.74 o 
  -4   1   4     2737.03     2634.94     16.65 o 
  -3   1   4     5071.31     5041.22     31.67 o 
  -2   1   4      688.25      697.51      6.14 o 
  -1   1   4    20537.29    21216.45    140.65 o 
   0   1   4       71.68      100.27      1.80 o 
   1   1   4     1602.61     1654.72      9.90 o 
   2   1   4     1764.60     1813.93     11.06 o 
   3   1   4        2.12        3.95      1.02 o 
   4   1   4      120.08      130.62      3.04 o 
   5   1   4      853.24      850.63      8.05 o 
   6   1   4      603.12      576.10      7.97 o 
   7   1   4        8.46       12.26      1.72 o 
   8   1   4     2654.02     2611.65     19.46 o 
   9   1   4       10.61       14.07      1.95 o 
  10   1   4      145.54      162.34      3.30 o 
 -10   2   4      373.81      378.79      5.39 o 
  -9   2   4       94.87      105.20      3.04 o 
  -8   2   4      655.63      668.03      8.07 o 
  -7   2   4      358.46      335.52      5.51 o 
  -6   2   4     3760.97     3749.74     25.04 o 
  -5   2   4     4666.49     4491.72     28.78 o 
  -4   2   4     2640.94     2707.94     17.76 o 
  -3   2   4      388.07      404.22      4.43 o 
  -2   2   4      349.67      407.05      4.45 o 
  -1   2   4     2275.26     2359.03     15.79 o 
   0   2   4       11.49       13.56      1.03 o 
   1   2   4    16605.48    17049.47     76.74 o 
   2   2   4     1385.62     1471.49      8.45 o 
   3   2   4     9892.36     9825.20     50.53 o 
   4   2   4     2544.72     2597.24     16.67 o 
   5   2   4      987.04      959.18      9.83 o 
   6   2   4     1222.59     1219.01     11.05 o 
   7   2   4       40.72       41.15      2.13 o 
   8   2   4       44.83       38.43      2.37 o 
   9   2   4      102.20      103.77      3.38 o 
  10   2   4      155.80      161.44      4.72 o 
 -10   3   4        1.32        2.36      1.38 o 
  -9   3   4     1039.37     1056.05     11.38 o 
  -8   3   4        0.89        6.34      1.68 o 
  -7   3   4     2213.70     2121.72     17.20 o 
  -6   3   4       15.14       24.36      1.87 o 
  -5   3   4      530.86      506.07      5.43 o 
  -4   3   4       62.52       71.60      2.72 o 
  -3   3   4     3087.04     2940.80     19.08 o 
  -2   3   4      991.84     1001.58      7.81 o 
  -1   3   4    13452.73    13628.44     66.91 o 
   0   3   4     1362.32     1444.16      8.52 o 
   2   3   4     1232.88     1206.18      8.53 o 
   3   3   4     2291.18     2326.04     14.47 o 
   4   3   4      686.91      677.87      6.56 o 
   5   3   4     4849.71     4717.36     36.96 o 
   6   3   4     1089.87     1026.72      8.83 o 
   7   3   4      743.59      718.75      8.02 o 
   8   3   4      166.27      166.05      3.82 o 
   9   3   4       25.34       27.78      2.15 o 
 -10   4   4      238.46      239.57      4.81 o 
  -9   4   4        4.00        7.37      1.40 o 
  -8   4   4     1378.85     1338.27     15.28 o 
  -7   4   4      695.43      651.13      8.51 o 
  -6   4   4      188.13      185.17      3.44 o 
  -5   4   4     2762.55     2642.62     20.73 o 
  -4   4   4      901.70      942.46      9.22 o 
  -3   4   4      896.08      911.22      9.33 o 
  -2   4   4     2234.33     2263.49     15.47 o 
  -1   4   4      643.17      657.18      5.89 o 
   0   4   4      226.97      224.21      2.93 o 
   1   4   4      563.90      522.62      4.53 o 
   2   4   4       14.12       26.37      1.72 o 
   3   4   4      993.70      945.87      7.80 o 
   4   4   4      855.48      822.71      8.46 o 
   5   4   4      102.26      107.73      2.68 o 
   6   4   4       18.56       24.93      1.84 o 
   7   4   4      399.00      387.00      5.51 o 
   8   4   4        1.49        1.12      1.48 o 
   9   4   4     1361.62     1394.06     15.41 o 
  -9   5   4      511.73      507.22      5.20 o 
  -8   5   4        8.61       12.03      1.45 o 
  -7   5   4      692.31      649.58      7.50 o 
  -6   5   4      715.34      733.86      6.84 o 
  -5   5   4       10.24       13.17      1.59 o 
  -4   5   4     3252.31     2989.52     32.73 o 
  -3   5   4      151.57      132.00      4.36 o 
  -2   5   4     1244.47     1230.75     10.49 o 
  -1   5   4        0.25        6.56      1.61 o 
   0   5   4       64.05       63.44      2.45 o 
   1   5   4      355.32      400.54      5.71 o 
   2   5   4      727.95      692.84      7.18 o 
   3   5   4      628.93      623.70      8.06 o 
   4   5   4       52.70       60.32      2.77 o 
   5   5   4      202.67      203.28      3.64 o 
   6   5   4     1165.87     1159.21     14.35 o 
   7   5   4       65.81       69.48      4.34 o 
   8   5   4     3333.07     3360.81     36.21 o 
   9   5   4       46.07       53.95      4.27 o 
  -9   6   4       23.10       21.15      1.48 o 
  -8   6   4     1952.97     1993.56     16.38 o 
  -7   6   4       10.80       13.36      1.60 o 
  -6   6   4     3653.34     3575.83     25.27 o 
  -5   6   4      251.80      257.06      4.79 o 
  -4   6   4       42.68       41.84      2.30 o 
  -3   6   4      146.31      151.91      5.58 o 
  -2   6   4      368.39      369.45      7.50 o 
  -1   6   4       96.22      108.55      3.85 o 
   0   6   4      126.47      140.22      4.05 o 
   1   6   4      514.85      526.84      7.67 o 
   2   6   4     1111.76     1068.20      9.62 o 
   3   6   4      215.49      209.63      3.72 o 
   4   6   4     2675.71     2638.46     22.76 o 
   5   6   4       84.30       94.29      3.58 o 
   6   6   4      656.85      667.54     11.88 o 
   7   6   4      504.99      515.49      7.53 o 
   8   6   4       34.53       36.46      2.53 o 
  -8   7   4        1.92        1.81      1.37 o 
  -7   7   4      471.71      509.23      6.78 o 
  -6   7   4       11.16       19.33      1.58 o 
  -5   7   4       47.66       48.61      2.40 o 
  -4   7   4      272.45      265.70      4.56 o 
  -3   7   4       47.18       45.20      3.05 o 
  -2   7   4      560.42      539.60      6.01 o 
  -1   7   4     1262.93     1212.44      9.76 o 
   0   7   4       47.77       41.73      2.34 o 
   1   7   4        5.44        6.24      1.53 o 
   2   7   4      664.56      644.80      6.41 o 
   3   7   4      488.85      487.99      6.13 o 
   4   7   4      161.51      166.72      4.96 o 
   5   7   4     1968.29     1965.84     33.62 o 
   6   7   4      200.07      211.57      5.37 o 
   7   7   4      987.09     1003.72     13.64 o 
  -7   8   4      274.22      274.69      6.79 o 
  -6   8   4        1.89        0.07      1.52 o 
  -5   8   4      927.37      928.42     10.32 o 
  -4   8   4      254.72      263.80      5.68 o 
  -3   8   4      121.22      134.28      3.01 o 
  -2   8   4      443.62      449.74      6.30 o 
  -1   8   4      731.41      740.13      7.42 o 
   0   8   4      439.29      438.83      6.62 o 
   1   8   4     2232.09     2164.14     20.66 o 
   2   8   4       15.22       15.62      2.15 o 
   3   8   4     3561.36     3478.60     29.50 o 
   4   8   4      105.93      114.24      4.92 o 
   5   8   4       86.32       95.40      7.62 o 
   6   8   4       92.20       88.11      9.60 o 
  -5   9   4     1024.91     1034.45     14.12 o 
  -4   9   4      574.48      602.39     10.78 o 
  -3   9   4     2404.87     2388.25     19.47 o 
  -2   9   4        6.35        7.98      1.55 o 
  -1   9   4     4412.48     4431.57     31.57 o 
   0   9   4      341.74      338.71      5.92 o 
   1   9   4      750.68      755.64      9.44 o 
   2   9   4       48.20       51.96      2.75 o 
   3   9   4       20.28       24.73      2.28 o 
   4   9   4      122.96      111.55      7.01 o 
  -3  10   4        3.29        2.97      2.12 o 
  -2  10   4      430.31      449.59      5.46 o 
  -1  10   4      420.10      451.25      5.14 o 
   0  10   4      796.27      815.76      8.16 o 
   1  10   4      767.14      758.65      7.70 o 
   2  10   4       68.67       70.59      2.55 o 
  -9   0   5      100.91      101.17      3.84 o 
  -7   0   5        0.27        3.95      2.24 o 
  -5   0   5     6886.69     6937.53     57.46 o 
  -3   0   5     3381.63     3708.85     41.16 o 
  -1   0   5     2303.79     2620.82     25.53 o 
   1   0   5     2399.03     2451.69     21.83 o 
   3   0   5      131.72      163.52      3.48 o 
   5   0   5     7755.07     7636.59     92.64 o 
   7   0   5    10154.44     9837.69    100.69 o 
   9   0   5     3385.71     3475.54     47.54 o 
 -10   1   5       77.32       80.43      2.72 o 
  -9   1   5      965.17      986.82      9.14 o 
  -8   1   5      558.22      528.35      6.06 o 
  -7   1   5     3395.65     3138.91     20.72 o 
  -6   1   5     2907.71     2868.14     19.35 o 
  -5   1   5      807.05      866.76      8.40 o 
  -4   1   5     2891.47     2904.82     20.33 o 
  -2   1   5       21.03       20.31      1.41 o 
  -1   1   5      915.99      907.22      6.79 o 
   0   1   5      229.42      236.20      2.72 o 
   1   1   5     2470.56     2736.89     17.99 o 
   2   1   5      273.46      260.41      3.31 o 
   3   1   5     4991.88     5101.86     26.78 o 
   4   1   5       79.31       81.38      2.34 o 
   5   1   5     4717.46     4660.04     28.77 o 
   6   1   5       59.10       66.57      2.42 o 
   7   1   5       86.00       81.62      2.86 o 
   8   1   5      912.82      934.39      8.75 o 
   9   1   5     1168.79     1167.36     13.43 o 
 -10   2   5     1078.09     1116.45     12.13 o 
  -9   2   5       94.62       97.56      2.93 o 
  -8   2   5     2198.91     2165.49     17.26 o 
  -7   2   5        8.62       10.10      1.58 o 
  -6   2   5      157.84      145.82      3.32 o 
  -5   2   5      691.61      717.99      7.04 o 
  -4   2   5     1318.89     1224.55     10.25 o 
  -3   2   5      543.37      604.63      6.01 o 
  -2   2   5    12224.76    12814.48     70.35 o 
  -1   2   5      204.91      209.14      3.14 o 
   0   2   5     1101.98     1141.73      7.94 o 
   1   2   5     2494.45     2549.97     14.70 o 
   2   2   5       72.61       93.88      2.24 o 
   3   2   5       96.38       82.12      2.30 o 
   4   2   5     4386.19     4268.03     22.85 o 
   5   2   5      462.69      491.00      7.62 o 
   6   2   5      750.75      738.07      7.49 o 
   7   2   5      476.36      474.95      5.66 o 
   8   2   5      325.60      323.79      5.06 o 
   9   2   5      110.43      113.44      3.30 o 
 -10   3   5       31.61       36.94      2.83 o 
  -9   3   5      381.52      370.87      9.22 o 
  -8   3   5     1704.57     1642.95     14.44 o 
  -7   3   5      475.59      472.37      6.19 o 
  -6   3   5     6822.29     6656.79     41.82 o 
  -5   3   5      377.92      352.80      4.77 o 
  -4   3   5     3172.08     3069.94     20.39 o 
  -3   3   5     1001.03      951.06      8.04 o 
  -2   3   5      340.12      363.66      4.23 o 
  -1   3   5       24.00       35.46      1.65 o 
   0   3   5     5101.83     5058.59     29.02 o 
   1   3   5      484.00      446.45      4.28 o 
   2   3   5     6546.20     6413.66     38.85 o 
   3   3   5      541.39      499.76      5.19 o 
   4   3   5     2956.95     2874.05     18.66 o 
   5   3   5      763.19      736.55      7.68 o 
   6   3   5      586.27      537.62      5.74 o 
   7   3   5      126.63      124.66      3.17 o 
   8   3   5      236.52      248.07      3.98 o 
   9   3   5       48.94       50.42      2.77 o 
 -10   4   5       81.34       89.88      3.77 o 
  -9   4   5        0.68        0.15      1.34 o 
  -8   4   5       54.93       57.25      2.79 o 
  -7   4   5        0.32       -1.03      2.06 o 
  -6   4   5      894.76      841.07      7.40 o 
  -5   4   5      744.99      696.87      8.04 o 
  -4   4   5     4304.15     4122.97     29.06 o 
  -3   4   5       65.39       79.35      3.19 o 
  -2   4   5    15314.37    15066.69     87.35 o 
  -1   4   5      307.19      299.46      4.17 o 
   0   4   5     8860.51     8877.81     48.78 o 
   1   4   5      993.84      968.44      7.95 o 
   2   4   5     2357.26     2372.32     16.71 o 
   3   4   5      486.67      496.98      5.76 o 
   4   4   5      549.65      511.39      5.66 o 
   5   4   5       40.27       44.89      1.97 o 
   6   4   5       51.69       59.66      2.31 o 
   7   4   5      987.78      993.92     11.52 o 
   8   4   5       36.53       36.20      2.30 o 
   9   4   5      260.95      275.24      4.75 o 
  -9   5   5      169.09      162.67      3.84 o 
  -8   5   5      396.58      395.33      5.01 o 
  -7   5   5      506.27      486.26      6.12 o 
  -6   5   5     1288.03     1277.39     11.07 o 
  -5   5   5      190.50      191.42      4.02 o 
  -4   5   5       38.24       34.47      2.34 o 
  -3   5   5     1164.19     1062.01     11.89 o 
  -2   5   5        0.20        3.15      1.90 o 
  -1   5   5     4740.74     4793.49     26.60 o 
   0   5   5      166.87      138.91      3.03 o 
   1   5   5        5.22        3.07      1.61 o 
   2   5   5      145.69      138.90      3.99 o 
   3   5   5     1844.01     1824.57     14.69 o 
   4   5   5     1317.77     1264.72     11.86 o 
   5   5   5     1622.67     1554.70     13.38 o 
   6   5   5      338.55      315.98      6.66 o 
   7   5   5       65.23       77.11      3.51 o 
   8   5   5       40.60       43.44      2.15 o 
  -8   6   5       26.40       34.97      2.08 o 
  -7   6   5        1.29        8.04      2.30 o 
  -6   6   5       52.43       65.35      2.32 o 
  -5   6   5      752.96      714.47      8.10 o 
  -4   6   5      822.55      781.57      8.23 o 
  -3   6   5       99.20       92.82      3.27 o 
  -2   6   5     1024.01      971.56      9.73 o 
  -1   6   5     1308.61     1304.19     20.35 o 
   0   6   5       20.85       27.60      3.99 o 
   1   6   5     1760.88     1677.95     19.88 o 
   2   6   5        5.03        5.56      1.52 o 
   3   6   5      288.80      302.57      4.17 o 
   4   6   5      151.72      150.24      3.65 o 
   5   6   5       98.10      102.82      4.96 o 
   6   6   5       50.09       47.70      3.74 o 
   7   6   5      708.23      739.57     14.99 o 
   8   6   5        0.17        3.79      1.90 o 
  -8   7   5       23.60       26.89      2.71 o 
  -7   7   5      902.67      902.03      9.91 o 
  -6   7   5      203.03      210.22      4.70 o 
  -5   7   5      552.64      537.60      6.34 o 
  -4   7   5      343.85      348.84      5.96 o 
  -3   7   5        1.30        2.76      1.61 o 
  -2   7   5       43.78       47.20      2.12 o 
  -1   7   5       19.63       27.87      1.98 o 
   0   7   5     4336.00     4055.75     32.90 o 
   1   7   5      298.31      286.27      4.47 o 
   2   7   5     5699.06     5521.79     33.26 o 
   3   7   5     2064.44     2015.48     18.32 o 
   4   7   5     1067.60     1067.67     14.24 o 
   5   7   5      692.44      700.57     12.31 o 
   6   7   5       84.96       82.26      4.40 o 
   7   7   5       37.27       36.02      2.63 o 
  -7   8   5       13.51       15.90      1.92 o 
  -6   8   5        0.44        2.85      1.46 o 
  -5   8   5        0.71        3.06      2.41 o 
  -4   8   5     1510.37     1498.96     12.73 o 
  -3   8   5        3.31        3.20      1.41 o 
  -2   8   5     4228.99     4139.27     27.73 o 
  -1   8   5       35.35       37.20      2.09 o 
   0   8   5     1273.94     1287.21     11.23 o 
   1   8   5      524.80      503.22      7.08 o 
   2   8   5      190.31      210.21      5.06 o 
   3   8   5      930.96      922.63     11.62 o 
   4   8   5     1313.40     1284.68     21.07 o 
   5   8   5      706.56      744.88     20.12 o 
  -5   9   5      514.04      533.40     10.67 o 
  -4   9   5      635.04      637.93     13.56 o 
  -3   9   5      575.84      596.26      7.79 o 
  -2   9   5      342.67      330.28      4.57 o 
  -1   9   5      442.85      463.08      6.14 o 
   0   9   5     1139.42     1155.17     11.37 o 
   1   9   5       50.61       57.05      2.67 o 
   2   9   5     1335.07     1356.45     12.64 o 
   3   9   5       41.98       41.80      2.50 o 
   4   9   5      250.23      236.72      5.32 o 
  -3  10   5      188.41      180.52     12.34 o 
  -2  10   5      385.46      388.43      5.70 o 
  -1  10   5       12.12       12.53      1.64 o 
   0  10   5      106.92      112.90      2.63 o 
   1  10   5      129.18      131.79      3.16 o 
   2  10   5        3.14        4.83      1.50 o 
 -10   0   6      282.64      291.85      8.53 o 
  -8   0   6      335.82      327.58      6.84 o 
  -6   0   6        3.81        9.39      2.89 o 
  -4   0   6     6084.83     6102.94     54.86 o 
  -2   0   6    10553.31    10486.09     95.38 o 
   0   0   6     1049.71     1156.31     16.85 o 
   2   0   6     2513.87     2487.34     20.42 o 
   4   0   6     4552.54     4446.72     36.86 o 
   6   0   6      217.51      216.30      5.63 o 
   8   0   6      888.16      873.28     11.64 o 
 -10   1   6      442.06      431.62      5.60 o 
  -9   1   6        1.10        2.33      1.63 o 
  -8   1   6       63.33       65.55      2.52 o 
  -7   1   6      203.10      206.32      4.92 o 
  -6   1   6     1891.45     1801.98     13.41 o 
  -5   1   6     2811.27     2720.95     19.42 o 
  -4   1   6     1092.09     1214.98     10.66 o 
  -3   1   6     4188.95     4125.94     26.30 o 
  -2   1   6      954.80      874.10      7.32 o 
  -1   1   6     8297.06     8441.84     43.84 o 
   0   1   6     8618.90     8708.15     53.22 o 
   1   1   6     2712.41     2856.74     17.15 o 
   2   1   6      671.26      562.92      5.25 o 
   3   1   6       30.93       37.52      1.65 o 
   4   1   6      432.46      443.17      5.02 o 
   5   1   6      289.95      283.53      4.63 o 
   6   1   6      837.99      841.92      8.10 o 
   7   1   6       94.59       90.83      2.98 o 
   8   1   6     1065.41     1089.63     10.06 o 
   9   1   6      190.60      186.84      5.32 o 
 -10   2   6      618.14      641.37      7.69 o 
  -9   2   6      376.06      387.25      5.57 o 
  -8   2   6      897.55      853.47      9.41 o 
  -7   2   6     2590.49     2473.89     20.78 o 
  -6   2   6      309.84      298.12      4.84 o 
  -5   2   6     2923.96     2793.26     17.81 o 
  -4   2   6        6.83       12.51      1.75 o 
  -3   2   6      550.91      567.70      6.25 o 
  -2   2   6       52.74       71.59      3.44 o 
  -1   2   6     3631.00     3806.60     24.99 o 
   0   2   6       86.71       82.08      2.10 o 
   1   2   6     6100.22     6044.87     34.84 o 
   2   2   6      975.28      931.51      7.34 o 
   3   2   6     9046.13     8970.22     49.38 o 
   4   2   6     2089.20     1995.10     13.87 o 
   5   2   6      171.72      166.92      3.54 o 
   6   2   6       15.02       17.64      1.66 o 
   7   2   6       11.95       19.60      1.75 o 
   8   2   6      209.81      198.78      3.76 o 
   9   2   6        1.34        4.10      1.68 o 
 -10   3   6       95.54       91.49      3.36 o 
  -9   3   6      882.51      925.57     11.60 o 
  -8   3   6        2.38        2.38      1.45 o 
  -7   3   6      225.44      230.83      4.81 o 
  -6   3   6       27.29       28.47      1.80 o 
  -5   3   6     1037.43     1025.26      9.81 o 
  -4   3   6      117.94      129.59      3.26 o 
  -3   3   6     4776.26     4649.95     29.81 o 
  -2   3   6      643.47      685.93      6.29 o 
  -1   3   6     7879.09     7982.16     46.02 o 
   0   3   6     1533.18     1657.27     12.16 o 
   1   3   6     2259.16     2319.43     15.76 o 
   2   3   6     2945.65     3034.39     21.59 o 
   3   3   6      697.18      666.63      6.35 o 
   4   3   6      208.66      209.85      4.30 o 
   5   3   6      975.86      930.39      8.04 o 
   6   3   6      252.63      265.68      4.05 o 
   7   3   6      628.99      596.13      6.82 o 
   8   3   6      139.42      143.95      3.46 o 
   9   3   6      581.97      586.87      8.85 o 
  -9   4   6      309.52      315.84      8.25 o 
  -8   4   6      159.34      158.35      3.73 o 
  -7   4   6     2330.40     2272.21     18.71 o 
  -6   4   6      386.96      359.31      5.07 o 
  -5   4   6     4171.83     3920.01     29.84 o 
  -4   4   6      306.24      262.41      4.97 o 
  -3   4   6     2316.52     2276.03     19.16 o 
  -2   4   6      589.55      607.25      7.37 o 
  -1   4   6       17.44       36.65      2.09 o 
   0   4   6       52.52       62.07      2.29 o 
   1   4   6      867.71      836.83      8.05 o 
   2   4   6     1003.28      983.34      9.91 o 
   3   4   6      239.15      252.31      4.32 o 
   4   4   6     1564.12     1505.73     11.70 o 
   5   4   6      470.45      476.48      6.18 o 
   6   4   6     1030.42      988.34      9.56 o 
   7   4   6      647.68      655.89      7.91 o 
   8   4   6        1.36        0.84      1.38 o 
  -9   5   6       63.68       70.39      2.74 o 
  -8   5   6        0.01        1.45      1.93 o 
  -7   5   6        4.77        6.60      1.79 o 
  -6   5   6     1823.66     1772.35     15.49 o 
  -5   5   6       15.73       16.98      1.61 o 
  -4   5   6      535.70      519.88      8.78 o 
  -3   5   6      382.93      357.98      7.47 o 
  -2   5   6        9.76       10.86      2.25 o 
  -1   5   6      184.02      181.88      4.29 o 
   0   5   6     2128.21     2073.69     15.18 o 
   1   5   6      453.20      488.59      7.99 o 
   2   5   6      317.45      324.20      5.19 o 
   3   5   6        1.46        4.66      1.46 o 
   4   5   6     1070.51     1031.37      9.97 o 
   5   5   6        3.67        1.85      1.88 o 
   6   5   6     3151.84     3144.48     30.33 o 
   7   5   6      220.08      213.12      4.94 o 
   8   5   6     2268.69     2312.93     22.19 o 
  -8   6   6      773.01      789.34      8.71 o 
  -7   6   6       65.02       66.90      2.95 o 
  -6   6   6      822.51      808.70     11.02 o 
  -5   6   6      201.60      202.68      5.14 o 
  -4   6   6      135.39      157.50      4.31 o 
  -3   6   6      132.26      124.53      4.16 o 
  -2   6   6        7.82        8.67      1.55 o 
  -1   6   6       72.27       66.87      2.37 o 
   0   6   6      632.48      590.03      7.94 o 
   1   6   6       15.14       30.61      3.52 o 
   2   6   6     1559.62     1543.55     12.84 o 
   3   6   6        0.84        3.44      1.50 o 
   4   6   6     4545.36     4346.36     29.99 o 
   5   6   6      250.62      238.29      6.23 o 
   6   6   6     1476.61     1480.58     17.68 o 
   7   6   6      402.29      412.23      6.22 o 
  -7   7   6     1112.98     1108.60     11.25 o 
  -6   7   6      342.89      345.51      5.80 o 
  -5   7   6        0.55        2.83      2.11 o 
  -4   7   6       20.64       17.54      1.64 o 
  -3   7   6      431.58      430.41      5.58 o 
  -2   7   6      143.85      142.98      5.85 o 
  -1   7   6      341.67      342.55      4.78 o 
   0   7   6     1967.56     1893.03     13.84 o 
   1   7   6      208.29      202.10      3.79 o 
   2   7   6      191.83      196.50      5.47 o 
   3   7   6     2129.03     2062.69     18.29 o 
   4   7   6       24.90       29.27      2.23 o 
   5   7   6      446.54      443.04      6.88 o 
   6   7   6      590.17      606.24      8.78 o 
  -6   8   6      207.57      231.75      4.39 o 
  -5   8   6     1837.72     1860.62     19.53 o 
  -4   8   6       18.47       17.68      2.32 o 
  -3   8   6      277.15      278.88      4.87 o 
  -2   8   6       15.97       20.95      1.83 o 
  -1   8   6     1250.50     1226.16     10.96 o 
   0   8   6       43.20       40.69      2.21 o 
   1   8   6     1473.05     1459.34     13.84 o 
   2   8   6       89.09       84.19      3.40 o 
   3   8   6      597.32      627.93      9.17 o 
   4   8   6       38.35       35.77      2.38 o 
   5   8   6        0.66        2.84      2.47 o 
  -5   9   6      634.23      650.96     11.41 o 
  -4   9   6        1.50        4.92      2.08 o 
  -3   9   6     2822.50     2912.00     32.82 o 
  -2   9   6      138.32      151.58      3.82 o 
  -1   9   6     2058.40     2079.75     17.27 o 
   0   9   6        3.69        5.44      1.54 o 
   1   9   6      517.71      537.14      7.95 o 
   2   9   6      132.77      133.03      3.56 o 
   3   9   6      384.97      356.49      5.22 o 
   4   9   6       24.46       21.59      2.69 o 
  -2  10   6      703.65      725.45     20.73 o 
  -1  10   6      471.58      454.12      5.58 o 
   0  10   6        6.16        7.58      1.43 o 
   1  10   6      649.98      645.17      7.95 o 
  -9   0   7       19.70       30.38      2.59 o 
  -7   0   7     3338.62     3230.33     52.57 o 
  -5   0   7      707.59      671.06      9.61 o 
  -3   0   7      176.12      184.81      5.27 o 
  -1   0   7    10181.96    10499.73     93.44 o 
   1   0   7      437.12      380.83      5.95 o 
   3   0   7      743.89      758.32      9.28 o 
   5   0   7     3067.89     3000.56     32.03 o 
   7   0   7     2965.53     2969.92     31.12 o 
   9   0   7     1419.45     1388.88     31.39 o 
 -10   1   7        0.68        1.06      1.21 o 
  -9   1   7      242.00      253.22      4.64 o 
  -8   1   7      386.07      387.41      4.72 o 
  -7   1   7       70.76       72.85      2.46 o 
  -6   1   7     1892.71     1787.18     13.40 o 
  -5   1   7     2490.29     2489.23     18.37 o 
  -4   1   7     3673.55     3677.15     23.06 o 
  -3   1   7     1712.69     1818.99     13.18 o 
  -2   1   7     1020.47     1116.86      8.89 o 
  -1   1   7      870.98      942.12      9.07 o 
   0   1   7      136.03      177.12      3.05 o 
   1   1   7     1330.31     1255.46      8.86 o 
   2   1   7      159.15      165.48      2.91 o 
   3   1   7     4256.06     4031.86     23.36 o 
   4   1   7     1588.72     1534.48     12.47 o 
   5   1   7     2108.64     2065.84     14.29 o 
   6   1   7     1173.28     1160.36     10.29 o 
   7   1   7      862.99      854.83      8.46 o 
   8   1   7      576.50      584.24      8.58 o 
   9   1   7       40.20       43.82      3.81 o 
 -10   2   7     2173.37     2310.59     30.43 o 
  -9   2   7        4.48        3.49      1.27 o 
  -8   2   7     1386.56     1424.03     11.83 o 
  -7   2   7      174.06      168.94      3.31 o 
  -6   2   7     1016.99      968.54      9.36 o 
  -5   2   7       42.01       48.48      2.43 o 
  -4   2   7     1724.55     1657.85     12.03 o 
  -3   2   7     1646.00     1675.44     13.09 o 
  -2   2   7     3092.47     3059.93     20.63 o 
  -1   2   7     5605.45     5795.62     34.33 o 
   0   2   7      950.14      977.58      8.25 o 
   1   2   7     2864.20     2792.72     16.78 o 
   2   2   7      662.67      634.90      5.76 o 
   3   2   7     1206.57     1206.94      9.53 o 
   4   2   7      729.17      738.31      8.15 o 
   5   2   7       12.56       17.80      1.58 o 
   6   2   7      241.67      225.59      3.79 o 
   7   2   7        0.91        3.35      1.64 o 
   8   2   7     1310.75     1328.85     15.20 o 
   9   2   7       62.52       60.92      3.51 o 
 -10   3   7       16.44       18.04      1.87 o 
  -9   3   7      637.74      640.47      8.02 o 
  -8   3   7      376.55      366.98      5.04 o 
  -7   3   7      895.03      877.15      8.08 o 
  -6   3   7     3009.94     2928.05     20.30 o 
  -5   3   7      210.77      205.14      3.57 o 
  -4   3   7     4038.73     4039.62     25.44 o 
  -3   3   7      892.01      886.64      8.56 o 
  -2   3   7       42.90       64.60      2.58 o 
  -1   3   7      879.48      933.32      8.03 o 
   0   3   7     4344.15     4248.40     27.80 o 
   1   3   7      394.94      402.32      4.73 o 
   2   3   7     4462.27     4440.12     28.64 o 
   3   3   7      504.92      516.07      6.08 o 
   4   3   7       84.61      105.53      4.50 o 
   5   3   7      323.04      307.33      5.07 o 
   6   3   7      216.48      216.72      4.19 o 
   7   3   7        0.94        0.32      1.43 o 
   8   3   7      156.94      165.53      3.85 o 
  -9   4   7        9.26       12.51      1.89 o 
  -8   4   7       72.48       80.71      3.25 o 
  -7   4   7      304.89      300.72      5.76 o 
  -6   4   7      347.61      348.54      6.07 o 
  -5   4   7       67.90       80.10      3.38 o 
  -4   4   7     3437.63     3302.35     27.52 o 
  -3   4   7      245.51      258.62      4.91 o 
  -2   4   7     4405.42     4201.62     34.62 o 
  -1   4   7     2369.47     2379.24     17.56 o 
   0   4   7     2501.71     2449.98     19.10 o 
   1   4   7      948.20      924.08      8.95 o 
   2   4   7      775.16      730.51      9.24 o 
   3   4   7      745.54      694.91      7.16 o 
   4   4   7       32.47       33.92      2.05 o 
   5   4   7      621.53      610.85      7.32 o 
   6   4   7       11.31       12.22      1.75 o 
   7   4   7      989.60      989.54     10.94 o 
   8   4   7      663.94      678.33      7.91 o 
  -9   5   7       56.67       54.88      2.75 o 
  -8   5   7        3.92        2.84      1.85 o 
  -7   5   7        2.48        1.41      2.45 o 
  -6   5   7       63.82       81.29      5.84 o 
  -5   5   7     2718.19     2593.97     22.87 o 
  -4   5   7      408.08      397.72      5.82 o 
  -3   5   7     2364.81     2326.66     21.97 o 
  -2   5   7      109.12      108.86      3.72 o 
  -1   5   7      844.74      780.29      8.51 o 
   0   5   7      375.97      383.82      5.66 o 
   1   5   7      663.07      643.58      7.34 o 
   2   5   7      616.01      602.40      6.47 o 
   3   5   7     3584.17     3434.30     20.76 o 
   4   5   7       54.83       54.34      2.44 o 
   5   5   7     1894.17     1859.86     16.76 o 
   6   5   7       30.92       30.57      2.99 o 
   7   5   7      269.16      249.72      4.98 o 
   8   5   7       11.02       13.97      1.79 o 
  -8   6   7       74.19       72.37      2.79 o 
  -7   6   7       38.60       45.00      2.74 o 
  -6   6   7        3.38        4.73      2.09 o 
  -5   6   7       73.40       63.26      3.62 o 
  -4   6   7      584.76      575.53      7.40 o 
  -3   6   7      119.87      102.95      3.90 o 
  -2   6   7      713.81      696.40      7.27 o 
  -1   6   7     5973.52     5802.52     34.88 o 
   0   6   7       77.45       82.65      2.62 o 
   1   6   7     5314.08     5041.58     31.16 o 
   2   6   7      582.92      545.63      6.26 o 
   3   6   7     1781.10     1711.98     12.36 o 
   4   6   7       57.81       59.85      2.39 o 
   5   6   7      230.54      227.50      5.19 o 
   6   6   7       56.68       57.65      3.67 o 
   7   6   7      736.50      726.55     10.65 o 
  -7   7   7       22.21       26.26      1.79 o 
  -6   7   7     1111.66     1108.75     11.78 o 
  -5   7   7      398.82      387.48      7.13 o 
  -4   7   7        4.12        6.06      2.20 o 
  -3   7   7      314.91      322.87      6.14 o 
  -2   7   7      720.02      703.29      7.42 o 
  -1   7   7        4.14        6.26      1.59 o 
   0   7   7      970.02      951.00      9.55 o 
   1   7   7      923.19      870.09      8.36 o 
   2   7   7     1359.45     1346.27     11.83 o 
   3   7   7     1599.64     1532.03     12.25 o 
   4   7   7      154.16      169.34      4.10 o 
   5   7   7      513.50      535.70      7.39 o 
   6   7   7       22.36       26.95      3.20 o 
  -6   8   7        0.39        2.32      1.36 o 
  -5   8   7       93.16       92.26      3.32 o 
  -4   8   7      744.42      773.14     10.39 o 
  -3   8   7       30.38       35.24      2.61 o 
  -2   8   7     1809.31     1820.69     16.10 o 
  -1   8   7       13.51       13.60      1.57 o 
   0   8   7      199.18      217.50      3.97 o 
   1   8   7        3.48        2.27      2.00 o 
   2   8   7       46.26       52.31      2.80 o 
   3   8   7       96.81      101.22      3.55 o 
   4   8   7      131.76      133.87      4.44 o 
   5   8   7      337.72      317.21      7.38 o 
  -4   9   7      841.04      796.39     19.51 o 
  -3   9   7      250.71      264.98      7.75 o 
  -2   9   7      201.21      205.12      4.48 o 
  -1   9   7      578.33      605.74      7.66 o 
   0   9   7       47.15       45.02      2.38 o 
   1   9   7       54.74       56.17      3.16 o 
   2   9   7        0.35        3.73      1.38 o 
   3   9   7      191.67      194.57      3.71 o 
 -10   0   8       23.68       29.30      2.29 o 
  -8   0   8      510.49      521.33      8.51 o 
  -6   0   8     3363.29     3157.95     27.27 o 
  -4   0   8     6957.14     6637.66     57.88 o 
  -2   0   8     5188.08     4955.65     55.88 o 
   0   0   8      504.94      591.64      9.32 o 
   2   0   8     2913.75     2805.61     23.96 o 
   4   0   8     4786.23     4702.31     49.26 o 
   6   0   8     3004.54     2928.45     35.86 o 
   8   0   8       16.90       16.61      6.55 o 
 -10   1   8        0.42        2.18      2.04 o 
  -9   1   8      184.11      188.30      3.34 o 
  -8   1   8       39.51       48.69      2.08 o 
  -7   1   8       11.85       18.02      1.66 o 
  -6   1   8        0.52        3.77      1.35 o 
  -5   1   8     1771.86     1693.09     14.87 o 
  -4   1   8      915.42      978.16      8.77 o 
  -3   1   8     3112.31     3196.51     21.76 o 
  -2   1   8     4512.38     4456.09     33.16 o 
  -1   1   8     1217.99     1154.65     10.20 o 
   0   1   8    12478.22    12289.24     68.74 o 
   1   1   8      128.89      142.84      2.82 o 
   2   1   8    10807.48    10743.67     59.24 o 
   3   1   8      270.44      271.92      4.01 o 
   4   1   8       25.88       32.67      1.87 o 
   5   1   8       37.41       37.90      1.91 o 
   6   1   8      582.20      571.52      6.46 o 
   7   1   8       52.85       56.92      2.62 o 
   8   1   8      429.66      431.43      7.26 o 
 -10   2   8       50.96       45.36      2.33 o 
  -9   2   8       84.09       91.49      2.75 o 
  -8   2   8       33.85       30.47      1.73 o 
  -7   2   8     1948.24     1891.73     14.16 o 
  -6   2   8      230.88      226.70      3.82 o 
  -5   2   8     2040.47     1970.74     14.67 o 
  -4   2   8      286.62      281.33      4.62 o 
  -3   2   8      142.41      165.48      3.81 o 
  -2   2   8        3.96        2.25      1.46 o 
  -1   2   8     3481.91     3502.38     22.62 o 
   0   2   8     1724.32     1801.88     12.49 o 
   1   2   8     1818.06     1786.88     12.07 o 
   2   2   8      301.07      284.80      3.98 o 
   3   2   8      472.95      472.02      6.87 o 
   4   2   8      754.48      725.51      6.85 o 
   5   2   8       19.82       26.54      2.51 o 
   6   2   8      800.57      764.25      8.49 o 
   7   2   8      318.13      328.93      6.73 o 
   8   2   8       63.83       61.27      3.32 o 
  -9   3   8     2338.85     2371.33     21.09 o 
  -8   3   8       20.54       19.85      2.07 o 
  -7   3   8     1717.96     1659.53     15.51 o 
  -6   3   8       23.96       26.36      2.16 o 
  -5   3   8      755.18      746.78      7.49 o 
  -4   3   8       30.22       29.34      2.99 o 
  -3   3   8     3018.38     3111.47     25.95 o 
  -2   3   8      331.04      319.06      5.25 o 
  -1   3   8     1813.47     1855.42     14.39 o 
   0   3   8      748.48      755.46      7.17 o 
   1   3   8       46.16       43.82      2.14 o 
   2   3   8      172.31      158.52      3.85 o 
   3   3   8     1325.81     1306.97     10.87 o 
   4   3   8      267.37      264.75      4.36 o 
   5   3   8       33.90       37.15      3.06 o 
   6   3   8        9.79       14.71      1.84 o 
   7   3   8      688.73      702.01      9.08 o 
   8   3   8       94.65      100.34      3.30 o 
  -9   4   8      212.90      220.47      4.34 o 
  -8   4   8       48.97       56.41      2.64 o 
  -7   4   8     1307.77     1313.81     12.47 o 
  -6   4   8       42.01       52.88      4.15 o 
  -5   4   8     4140.69     3968.64     30.79 o 
  -4   4   8      936.06      926.71     13.81 o 
  -3   4   8     2009.75     2070.22     23.86 o 
  -2   4   8     2401.63     2424.29     23.53 o 
  -1   4   8       65.12       78.02      3.71 o 
   0   4   8        5.43       13.26      2.19 o 
   1   4   8       15.15       16.70      2.13 o 
   2   4   8     2449.08     2354.41     17.57 o 
   3   4   8      405.47      408.99      4.69 o 
   4   4   8     2089.08     1985.89     13.57 o 
   5   4   8     1277.46     1244.02     11.54 o 
   6   4   8      162.61      173.19      4.17 o 
   7   4   8     1792.86     1767.53     17.45 o 
   8   4   8      166.08      175.92      5.47 o 
  -8   5   8      478.22      497.21      8.68 o 
  -7   5   8      685.00      679.73     14.00 o 
  -6   5   8     1238.12     1196.35     14.64 o 
  -5   5   8       45.53       48.84      3.49 o 
  -4   5   8       89.69       98.87      6.05 o 
  -3   5   8       29.62       36.86      2.54 o 
  -2   5   8      953.07      941.41     12.09 o 
  -1   5   8      508.74      490.71      5.71 o 
   0   5   8     1279.15     1206.90      9.20 o 
   1   5   8      165.67      159.90      3.80 o 
   2   5   8      642.01      608.06      6.23 o 
   3   5   8      108.39      102.18      2.79 o 
   4   5   8      872.67      813.87      7.66 o 
   5   5   8       59.11       59.96      2.64 o 
   6   5   8     1804.27     1731.10     19.63 o 
   7   5   8      403.24      410.27      6.54 o 
  -8   6   8      478.20      459.30     12.80 o 
  -7   6   8      613.07      603.62      9.97 o 
  -6   6   8      234.34      224.91      6.63 o 
  -5   6   8      112.11      112.36      4.34 o 
  -4   6   8      759.26      768.56     12.82 o 
  -3   6   8      131.00      131.18      4.26 o 
  -2   6   8     1253.83     1176.95     10.42 o 
  -1   6   8        0.28        2.30      1.51 o 
   0   6   8     1159.47     1118.04     11.22 o 
   1   6   8       85.28       82.80      2.81 o 
   2   6   8     2987.67     2889.11     19.27 o 
   3   6   8      256.09      247.26      5.12 o 
   4   6   8     3412.85     3325.95     21.64 o 
   5   6   8      342.07      346.37      5.96 o 
   6   6   8      772.85      767.25     10.26 o 
  -7   7   8      530.10      548.95      7.03 o 
  -6   7   8        8.03        7.97      1.68 o 
  -5   7   8       13.31       20.84      2.48 o 
  -4   7   8      406.63      395.48      8.58 o 
  -3   7   8       78.23       88.07      3.64 o 
  -2   7   8     1703.39     1717.03     15.18 o 
  -1   7   8        4.66        6.07      1.71 o 
   0   7   8     1097.47     1075.37      9.70 o 
   1   7   8       48.72       47.40      2.35 o 
   2   7   8     1548.10     1523.14     12.77 o 
   3   7   8      374.83      401.55      6.00 o 
   4   7   8        2.47        6.10      1.50 o 
   5   7   8      269.70      290.55      6.07 o 
  -5   8   8     1200.36     1224.30     15.40 o 
  -4   8   8      494.38      507.98      8.77 o 
  -3   8   8      435.49      474.89      8.78 o 
  -2   8   8      289.39      287.61      5.27 o 
  -1   8   8       33.42       27.35      2.21 o 
   0   8   8       59.55       53.38      2.25 o 
   1   8   8      307.30      313.24      4.57 o 
   2   8   8       13.17       16.29      1.90 o 
   3   8   8       78.54       88.35      4.27 o 
   4   8   8       96.45      111.01      4.76 o 
  -4   9   8      285.87      288.87      6.79 o 
  -3   9   8      548.44      576.71     29.11 o 
  -2   9   8       43.78       44.34      2.50 o 
  -1   9   8      678.47      719.37     10.99 o 
   0   9   8       52.00       54.19      2.56 o 
   1   9   8       48.52       52.56      3.82 o 
   2   9   8       15.72       19.98      2.26 o 
  -9   0   9      457.19      471.19      7.83 o 
  -7   0   9     1235.27     1280.60     15.65 o 
  -5   0   9      696.17      716.25      9.82 o 
  -3   0   9        8.07       12.42      4.76 o 
  -1   0   9     4661.34     4441.90     45.85 o 
   1   0   9     2570.72     2547.64     25.64 o 
   3   0   9        8.16       19.41      4.44 o 
   5   0   9      305.17      305.76      5.96 o 
   7   0   9     2892.45     2908.59     35.70 o 
 -10   1   9      171.47      168.24      7.01 o 
  -9   1   9      628.32      617.34      7.63 o 
  -8   1   9      427.05      431.63      4.93 o 
  -7   1   9        0.66        3.93      1.75 o 
  -6   1   9     1993.93     1903.79     14.19 o 
  -5   1   9     1102.46     1028.90      9.14 o 
  -4   1   9      275.21      251.59      7.23 o 
  -3   1   9     3750.50     3659.68     25.69 o 
  -2   1   9      311.55      312.46      5.31 o 
  -1   1   9        3.11        5.55      1.54 o 
   0   1   9       18.21       23.50      2.08 o 
   1   1   9      684.43      641.95      6.19 o 
   2   1   9      279.19      260.59      3.92 o 
   3   1   9     7469.00     7375.01     44.97 o 
   4   1   9     1082.43     1074.23     10.44 o 
   5   1   9      759.48      749.58      8.28 o 
   6   1   9     2382.16     2316.11     19.48 o 
   7   1   9       18.03       22.93      2.31 o 
   8   1   9      364.74      367.18      6.75 o 
  -9   2   9        0.06       -0.12      1.34 o 
  -8   2   9     1308.38     1287.83     12.35 o 
  -7   2   9      130.60      139.68      3.81 o 
  -6   2   9       32.61       32.14      2.33 o 
  -5   2   9      253.37      235.75      4.42 o 
  -4   2   9      239.06      252.90      5.07 o 
  -3   2   9      595.25      542.93      7.53 o 
  -2   2   9     1236.59     1272.23     11.68 o 
  -1   2   9     2325.34     2238.64     17.40 o 
   0   2   9      712.75      715.29      6.61 o 
   1   2   9     3136.29     2953.61     19.13 o 
   2   2   9     2591.76     2530.99     19.78 o 
   3   2   9     1734.80     1673.93     12.66 o 
   4   2   9      902.85      855.09      7.39 o 
   5   2   9      420.01      407.84      5.81 o 
   6   2   9       26.32       28.12      2.24 o 
   7   2   9      105.00      111.15      5.09 o 
   8   2   9      950.10      960.74     12.79 o 
  -9   3   9      232.92      255.02      5.36 o 
  -8   3   9      418.60      431.75      5.65 o 
  -7   3   9       71.72       75.77      2.82 o 
  -6   3   9     2334.31     2260.70     17.98 o 
  -5   3   9       47.36       50.76      2.81 o 
  -4   3   9       65.65       71.94      3.82 o 
  -3   3   9       89.14      110.18      5.04 o 
  -2   3   9      690.27      708.23      9.07 o 
  -1   3   9      253.92      245.30      4.54 o 
   0   3   9     1669.26     1627.19     13.36 o 
   1   3   9       33.51       36.65      1.94 o 
   2   3   9      219.28      190.03      3.94 o 
   3   3   9        5.08        5.32      1.35 o 
   4   3   9      510.02      514.42      5.71 o 
   5   3   9       65.11       54.51      2.64 o 
   6   3   9     1629.51     1630.15     15.49 o 
   7   3   9       10.06       11.75      2.02 o 
   8   3   9       65.47       59.58      3.35 o 
  -9   4   9      169.33      185.30      3.69 o 
  -8   4   9      257.56      252.26      4.73 o 
  -7   4   9     1334.89     1334.83     13.17 o 
  -6   4   9      166.74      168.69      4.08 o 
  -5   4   9      292.89      298.24      5.71 o 
  -4   4   9     1394.95     1357.42     13.81 o 
  -3   4   9      456.16      449.53      8.82 o 
  -2   4   9     2079.77     2069.42     22.78 o 
  -1   4   9     2453.18     2423.05     19.64 o 
   0   4   9      500.89      501.04      6.65 o 
   1   4   9     1070.19     1050.48      9.75 o 
   2   4   9     1280.39     1253.50      9.95 o 
   3   4   9       66.18       59.49      2.23 o 
   4   4   9      129.61      122.90      2.94 o 
   5   4   9      250.80      266.38      4.53 o 
   6   4   9       18.67       20.47      1.94 o 
   7   4   9      229.65      235.40      6.16 o 
  -8   5   9      109.23      115.10      3.46 o 
  -7   5   9      492.46      499.13      9.15 o 
  -6   5   9       60.17       59.88      3.55 o 
  -5   5   9     2178.63     2126.67     25.87 o 
  -4   5   9      171.64      185.69      5.75 o 
  -3   5   9     5265.08     5255.23     56.61 o 
  -2   5   9      574.25      562.77      7.01 o 
  -1   5   9      384.76      377.70      4.78 o 
   0   5   9       25.53       39.59      2.63 o 
   1   5   9       40.57       43.40      2.07 o 
   2   5   9       60.79       56.38      2.36 o 
   3   5   9     2770.95     2721.64     19.27 o 
   4   5   9       36.71       33.26      2.03 o 
   5   5   9      620.02      644.12      8.26 o 
   6   5   9       13.71       16.13      2.12 o 
   7   5   9      106.10      105.05      4.73 o 
  -7   6   9      464.81      485.80     10.12 o 
  -6   6   9      327.54      326.47      8.63 o 
  -5   6   9        0.42        3.33      3.60 o 
  -4   6   9      105.99      109.29      8.10 o 
  -3   6   9     1079.67     1094.18     17.95 o 
  -2   6   9      183.01      175.97      4.79 o 
  -1   6   9     4699.11     4539.42     31.02 o 
   0   6   9      342.59      331.82      4.82 o 
   1   6   9     4071.09     4062.36     26.71 o 
   2   6   9        3.36        3.74      1.51 o 
   3   6   9      671.41      695.23      6.84 o 
   4   6   9      200.62      199.03      3.51 o 
   5   6   9       10.98       12.32      1.82 o 
   6   6   9       13.98       14.96      2.80 o 
  -6   7   9      413.85      424.25     13.11 o 
  -5   7   9      324.23      340.27      7.02 o 
  -4   7   9       34.04       34.67      3.26 o 
  -3   7   9      628.97      638.14     12.41 o 
  -2   7   9      388.98      403.88      7.42 o 
  -1   7   9      394.25      399.67      7.39 o 
   0   7   9     1535.69     1535.05     12.55 o 
   1   7   9        1.56        5.14      1.54 o 
   2   7   9      377.08      373.32      6.79 o 
   3   7   9      893.91      910.89      9.44 o 
   4   7   9        0.23        0.23      1.29 o 
   5   7   9      453.54      455.95      7.69 o 
  -5   8   9       71.72       75.30      2.91 o 
  -4   8   9      417.94      425.04      7.39 o 
  -3   8   9      114.16      114.72      4.43 o 
  -2   8   9      783.57      818.42     10.47 o 
  -1   8   9       82.01       84.89      3.52 o 
   0   8   9        1.28        3.54      1.50 o 
   1   8   9       76.41       65.49      2.13 o 
   2   8   9      206.14      211.12      3.88 o 
   3   8   9       73.72       75.03      2.76 o 
  -3   9   9      406.66      433.70     12.50 o 
  -2   9   9       51.14       49.30      7.01 o 
  -1   9   9        0.34       -0.59      1.65 o 
   0   9   9       44.17       45.22      2.85 o 
   1   9   9       34.23       34.39      2.45 o 
  -8   0  10       63.90       75.02      3.24 o 
  -6   0  10     1859.80     1864.00     18.78 o 
  -4   0  10     5069.21     4932.29     50.78 o 
  -2   0  10     7878.62     7932.81     67.34 o 
   0   0  10      500.58      511.11      9.01 o 
   2   0  10     4104.55     4014.04     44.08 o 
   4   0  10     2826.05     2736.28     28.78 o 
   6   0  10      511.21      501.56     13.34 o 
  -9   1  10       26.19       26.80      1.84 o 
  -8   1  10     1023.75     1064.13      9.47 o 
  -7   1  10       24.38       28.97      1.63 o 
  -6   1  10     1882.75     1823.00     14.41 o 
  -5   1  10      291.35      274.82      4.29 o 
  -4   1  10      270.99      270.09      4.18 o 
  -3   1  10      882.99      855.92      9.51 o 
  -2   1  10     4268.62     4129.68     32.05 o 
  -1   1  10      152.07      152.54      3.46 o 
   0   1  10     3756.45     3520.46     22.98 o 
   1   1  10      607.48      632.46      7.27 o 
   2   1  10     2130.97     2059.18     14.86 o 
   3   1  10     1303.54     1231.45     10.76 o 
   4   1  10      165.76      149.71      4.09 o 
   5   1  10       50.05       61.41      3.50 o 
   6   1  10      126.78      131.02      4.45 o 
   7   1  10       86.45      105.51      3.77 o 
  -9   2  10        0.60        0.70      1.69 o 
  -8   2  10      151.68      160.38      4.34 o 
  -7   2  10      477.55      459.34      6.21 o 
  -6   2  10       62.49       59.69      3.04 o 
  -5   2  10       16.30       18.28      2.23 o 
  -4   2  10      318.72      336.90      6.00 o 
  -3   2  10      907.38      906.12     11.00 o 
  -2   2  10     1476.93     1501.64     17.37 o 
  -1   2  10     3975.08     3824.25     31.26 o 
   0   2  10      113.31      138.62      3.55 o 
   1   2  10      641.67      639.70      8.24 o 
   2   2  10     1681.88     1677.85     12.26 o 
   3   2  10      945.65      900.42      7.57 o 
   4   2  10      414.18      382.09      4.44 o 
   5   2  10      960.14      950.70     11.29 o 
   6   2  10       20.22       22.41      4.36 o 
   7   2  10      568.00      586.85      9.55 o 
  -9   3  10      632.66      617.42      7.47 o 
  -8   3  10       91.11       84.88      2.77 o 
  -7   3  10      195.76      187.15      3.95 o 
  -6   3  10      214.11      201.78      4.59 o 
  -5   3  10       56.65       56.54      3.38 o 
  -4   3  10      506.91      487.17      8.04 o 
  -3   3  10      232.22      251.12      6.20 o 
  -2   3  10      366.16      411.81      8.10 o 
  -1   3  10     1420.42     1381.10     16.52 o 
   0   3  10     1166.44     1136.93     10.73 o 
   1   3  10     1859.90     1785.26     12.56 o 
   2   3  10      868.35      884.67      8.03 o 
   3   3  10     2965.55     2869.76     17.95 o 
   4   3  10      326.99      311.88      4.79 o 
   5   3  10      165.77      182.98      3.90 o 
   6   3  10       34.33       32.18      2.87 o 
   7   3  10      661.00      663.82     10.67 o 
  -8   4  10       47.40       53.73      2.62 o 
  -7   4  10     1078.93     1039.05     11.97 o 
  -6   4  10     1748.29     1783.63     17.07 o 
  -5   4  10       33.77       38.04      2.74 o 
  -4   4  10     1587.23     1547.06     16.69 o 
  -3   4  10      111.82      111.03      4.54 o 
  -2   4  10      627.39      621.52      8.37 o 
  -1   4  10       38.67       41.69      2.22 o 
   0   4  10        1.26        3.10      2.04 o 
   1   4  10      997.91      978.88      8.31 o 
   2   4  10      124.39      138.25      3.19 o 
   3   4  10     2624.70     2457.37     16.46 o 
   4   4  10      145.67      154.79      3.20 o 
   5   4  10     2726.35     2733.93     21.90 o 
   6   4  10       49.74       50.51      2.84 o 
   7   4  10     1502.84     1536.15     23.92 o 
  -8   5  10     1218.97     1249.17     18.85 o 
  -7   5  10      151.45      152.95      5.92 o 
  -6   5  10     2199.23     2184.02     26.34 o 
  -5   5  10       83.90       88.36      4.26 o 
  -4   5  10      319.82      294.24      8.05 o 
  -3   5  10      800.66      781.74     13.56 o 
  -2   5  10      776.96      783.03     10.96 o 
  -1   5  10      766.58      753.94      9.46 o 
   0   5  10     1565.60     1545.06     12.23 o 
   1   5  10      171.49      178.44      3.55 o 
   2   5  10      440.80      429.48      5.44 o 
   3   5  10      259.69      264.50      4.34 o 
   4   5  10      254.96      279.75      4.21 o 
   5   5  10      210.35      225.64      4.65 o 
   6   5  10      796.49      826.04     12.14 o 
  -7   6  10      382.15      385.71      8.19 o 
  -6   6  10      606.16      644.47     17.07 o 
  -5   6  10      680.71      663.31     19.66 o 
  -4   6  10     2392.54     2240.75     66.14 o 
  -3   6  10       78.91       80.21      7.55 o 
  -2   6  10     1352.08     1339.55     15.80 o 
  -1   6  10        1.13        4.24      2.22 o 
   0   6  10       71.17       73.84      2.87 o 
   1   6  10       53.42       58.36      2.35 o 
   2   6  10     1203.68     1213.16     10.09 o 
   3   6  10       59.21       61.03      2.24 o 
   4   6  10      130.70      132.17      3.01 o 
   5   6  10      271.19      257.49      5.99 o 
  -6   7  10      556.69      563.23     14.32 o 
  -5   7  10       50.04       47.11      3.96 o 
  -4   7  10       45.20       44.80      5.49 o 
  -3   7  10      495.21      500.71     15.24 o 
  -2   7  10     1369.56     1352.51     15.80 o 
  -1   7  10        0.79        2.36      1.95 o 
   0   7  10     1544.09     1579.08     16.48 o 
   1   7  10      386.72      400.27      6.45 o 
   2   7  10     1031.07     1003.94     10.70 o 
   3   7  10      558.70      572.75      8.08 o 
   4   7  10       46.90       38.18      2.64 o 
  -4   8  10      366.81      384.75     16.15 o 
  -3   8  10        0.84        2.74      3.05 o 
  -2   8  10      504.38      526.02      7.41 o 
  -1   8  10      533.89      515.47      7.48 o 
   0   8  10      319.56      313.11      7.17 o 
   1   8  10       22.06       22.24      2.94 o 
   2   8  10        4.75        4.24      1.88 o 
  -9   0  11     2066.84     2040.20     39.32 o 
  -7   0  11     5548.64     5450.28     46.20 o 
  -5   0  11     3135.77     3081.44     32.01 o 
  -3   0  11       65.05       85.10      6.64 o 
  -1   0  11     2375.92     2277.33     23.36 o 
   1   0  11     1532.96     1473.80     18.18 o 
   3   0  11     2586.72     2491.37     24.27 o 
   5   0  11     1681.73     1656.18     43.28 o 
   7   0  11      230.51      219.44      8.84 o 
  -9   1  11       28.17       33.76      2.80 o 
  -8   1  11      514.75      514.72      8.86 o 
  -7   1  11       85.07       91.97      3.00 o 
  -6   1  11      485.00      481.06      7.05 o 
  -5   1  11     2121.40     2059.28     18.09 o 
  -4   1  11      166.54      169.05      3.44 o 
  -3   1  11     2820.98     2754.20     20.01 o 
  -2   1  11       93.22      105.72      3.27 o 
  -1   1  11      107.44      126.29      3.12 o 
   0   1  11      262.96      281.62      4.34 o 
   1   1  11      518.63      509.14      6.46 o 
   2   1  11      567.37      534.13      5.65 o 
   3   1  11      315.33      297.88      4.87 o 
   4   1  11     1766.21     1760.09     17.90 o 
   5   1  11      291.51      280.88      8.08 o 
   6   1  11     1286.84     1348.27     35.81 o 
   7   1  11      257.41      262.38      5.61 o 
  -9   2  11      113.81      113.89      4.31 o 
  -8   2  11      449.36      445.02      5.59 o 
  -7   2  11      802.29      790.68      9.02 o 
  -6   2  11      372.27      378.37      6.75 o 
  -5   2  11       39.53       43.87      2.70 o 
  -4   2  11       18.48       18.75      2.33 o 
  -3   2  11      666.22      661.03      8.57 o 
  -2   2  11      100.30       97.61      2.64 o 
  -1   2  11     2235.55     2167.04     14.29 o 
   0   2  11     1438.02     1370.21      9.93 o 
   1   2  11     1113.49     1078.89      8.82 o 
   2   2  11     2139.66     2093.71     15.22 o 
   3   2  11        9.75       12.38      1.72 o 
   4   2  11      816.24      821.84      8.80 o 
   5   2  11       20.11       18.13      2.41 o 
   6   2  11       43.57       52.73      3.69 o 
   7   2  11      125.04      125.36      3.76 o 
  -8   3  11      118.22      137.89      6.29 o 
  -7   3  11       64.36       60.67      2.95 o 
  -6   3  11       42.88       49.71      3.15 o 
  -5   3  11        2.36       10.54      2.60 o 
  -4   3  11       29.93       32.66      2.97 o 
  -3   3  11       43.69       36.79      3.32 o 
  -2   3  11     3094.77     3016.80     20.72 o 
  -1   3  11       28.59       36.16      1.83 o 
   0   3  11      281.08      265.53      5.25 o 
   1   3  11      121.84      127.33      3.19 o 
   2   3  11       16.00       21.19      2.21 o 
   3   3  11      110.28      108.89      3.08 o 
   4   3  11     1969.70     1970.47     16.41 o 
   5   3  11       46.25       54.89      3.86 o 
   6   3  11     1686.49     1796.80     22.47 o 
  -8   4  11        0.11        0.95      1.56 o 
  -7   4  11      160.40      181.15      4.50 o 
  -6   4  11      211.68      212.18      4.92 o 
  -5   4  11       75.55       73.59      4.18 o 
  -4   4  11        0.27        1.27      2.22 o 
  -3   4  11      375.14      363.89      7.09 o 
  -2   4  11       38.34       34.61      2.70 o 
  -1   4  11      865.06      817.12      9.97 o 
   0   4  11      287.70      295.98      5.19 o 
   1   4  11     1170.32     1078.59     11.21 o 
   2   4  11     2229.75     2201.33     15.95 o 
   3   4  11        0.07        1.64      1.58 o 
   4   4  11      748.82      760.05      8.41 o 
   5   4  11        3.27        7.94      1.87 o 
   6   4  11       14.98       17.77      2.45 o 
  -7   5  11      490.04      490.81      9.59 o 
  -6   5  11        5.77       11.54      2.52 o 
  -5   5  11     3303.31     3292.13     38.27 o 
  -4   5  11       19.14       17.83      2.85 o 
  -3   5  11     3167.30     3093.78     35.96 o 
  -2   5  11      261.17      272.19      6.50 o 
  -1   5  11      372.51      370.87      7.07 o 
   0   5  11       49.97       55.08      2.36 o 
   1   5  11      527.73      503.84      7.23 o 
   2   5  11       17.98       15.63      1.87 o 
   3   5  11      744.83      734.29      8.09 o 
   4   5  11      116.51      128.02      3.70 o 
   5   5  11      222.37      203.37      4.25 o 
  -6   6  11      319.69      348.97     11.58 o 
  -5   6  11       14.70       25.30      4.88 o 
  -4   6  11      521.06      516.60     18.29 o 
  -3   6  11     1035.67     1059.11     29.26 o 
  -2   6  11      169.00      173.31      5.75 o 
  -1   6  11     3057.70     3065.41     29.85 o 
   0   6  11      334.71      330.28      6.21 o 
   1   6  11     2282.67     2265.43     19.32 o 
   2   6  11       76.82       75.88      3.41 o 
   3   6  11      338.93      337.37      4.78 o 
   4   6  11       46.29       47.14      2.31 o 
  -5   7  11     1269.34     1248.08     25.60 o 
  -4   7  11      387.58      388.90     11.89 o 
  -3   7  11     1164.64     1120.07     25.30 o 
  -2   7  11     2047.11     2142.50     22.10 o 
  -1   7  11      138.83      153.64      4.18 o 
   0   7  11     1167.91     1223.85     13.20 o 
   1   7  11        1.31        1.66      2.45 o 
   2   7  11      389.60      392.56      6.83 o 
   3   7  11       18.90       23.10      2.46 o 
  -3   8  11      224.10      214.57      7.01 o 
  -2   8  11       45.77       42.79      2.35 o 
  -1   8  11       24.68       27.20      1.92 o 
   0   8  11      509.81      511.50     10.41 o 
   1   8  11       58.28       53.28      2.91 o 
  -8   0  12       15.18       19.51      4.57 o 
  -6   0  12     5434.13     5345.73     63.70 o 
  -4   0  12     2772.39     2707.39     30.66 o 
  -2   0  12      121.28      120.88      4.07 o 
   0   0  12      430.77      428.22      8.00 o 
   2   0  12       73.00       81.32      3.67 o 
   4   0  12       36.54       39.35      3.70 o 
   6   0  12      408.13      399.87     13.72 o 
  -8   1  12      806.74      806.75     12.18 o 
  -7   1  12      192.77      222.00      4.21 o 
  -6   1  12      533.84      538.84      8.76 o 
  -5   1  12      379.81      385.39      5.88 o 
  -4   1  12       99.25       98.69      3.46 o 
  -3   1  12      285.74      259.88      4.43 o 
  -2   1  12     1359.93     1397.67     10.93 o 
  -1   1  12      124.74      116.60      3.87 o 
   0   1  12      673.03      654.74      6.36 o 
   1   1  12     1316.93     1279.81      9.63 o 
   2   1  12        6.98        8.27      1.54 o 
   3   1  12     1067.11     1036.16      9.50 o 
   4   1  12      231.41      226.70      5.69 o 
   5   1  12      371.59      369.05     12.56 o 
   6   1  12       80.60       89.30      7.01 o 
  -8   2  12       52.16       45.11      4.88 o 
  -7   2  12        2.28        1.13      1.61 o 
  -6   2  12      740.08      733.17      9.56 o 
  -5   2  12      135.65      152.68      4.39 o 
  -4   2  12      308.76      316.37      7.98 o 
  -3   2  12     2626.78     2623.59     22.33 o 
  -2   2  12       14.86       14.19      1.58 o 
  -1   2  12     2871.03     2830.59     17.90 o 
   0   2  12        1.50        4.25      1.44 o 
   1   2  12     2861.02     2733.19     17.02 o 
   2   2  12       73.92       74.40      2.79 o 
   3   2  12      378.79      377.00      5.91 o 
   4   2  12      239.31      223.06      5.26 o 
   5   2  12     1064.92     1068.19     15.40 o 
   6   2  12      408.07      440.71     14.32 o 
  -8   3  12        2.28        0.61      2.13 o 
  -7   3  12      256.84      275.37      6.10 o 
  -6   3  12      179.26      188.93      5.05 o 
  -5   3  12      592.14      623.12      8.85 o 
  -4   3  12      967.18      923.11     11.70 o 
  -3   3  12      834.13      787.42     10.77 o 
  -2   3  12     1584.46     1571.01     12.60 o 
  -1   3  12      583.16      576.08      5.77 o 
   0   3  12      370.10      346.03      4.65 o 
   1   3  12     2990.10     2856.57     20.92 o 
   2   3  12      456.31      453.17      6.01 o 
   3   3  12     1820.70     1794.07     16.24 o 
   4   3  12      166.32      167.28      4.15 o 
   5   3  12      270.26      273.13      6.75 o 
   6   3  12      169.19      180.84      5.49 o 
  -7   4  12      689.26      651.37     11.67 o 
  -6   4  12      527.86      519.90      9.35 o 
  -5   4  12      177.67      174.59      7.61 o 
  -4   4  12      581.49      582.41      8.67 o 
  -3   4  12      153.14      166.25      5.41 o 
  -2   4  12      549.62      544.95      7.41 o 
  -1   4  12      151.93      158.58      4.28 o 
   0   4  12       84.97       81.01      2.89 o 
   1   4  12      103.32      107.34      3.50 o 
   2   4  12      360.15      367.39      6.12 o 
   3   4  12     1307.03     1316.00     12.18 o 
   4   4  12       90.64       93.82      2.90 o 
   5   4  12     2073.86     2081.68     21.14 o 
  -7   5  12       25.31       16.76      3.35 o 
  -6   5  12     1056.57     1026.64     16.65 o 
  -5   5  12        2.96        6.31      2.54 o 
  -4   5  12       72.50       77.77      4.49 o 
  -3   5  12      150.91      142.20      5.57 o 
  -2   5  12      453.53      470.97      8.69 o 
  -1   5  12      194.81      188.05      5.36 o 
   0   5  12       58.89       62.67      3.60 o 
   1   5  12      183.74      173.70      4.03 o 
   2   5  12      194.76      193.83      4.75 o 
   3   5  12      102.76      108.83      3.17 o 
   4   5  12      605.38      602.65      6.76 o 
  -5   6  12       31.43       31.39      4.57 o 
  -4   6  12      528.71      509.59     17.07 o 
  -3   6  12       19.75       21.94      5.79 o 
  -2   6  12      362.07      366.76      7.89 o 
  -1   6  12        0.97        3.90      2.49 o 
   0   6  12        2.46        7.92      2.31 o 
   1   6  12       80.44       76.69      3.34 o 
   2   6  12      224.50      220.00      3.47 o 
   3   6  12      335.25      321.34      4.93 o 
   4   6  12        6.04       10.36      3.66 o 
  -3   7  12        9.72       14.63      3.66 o 
  -2   7  12      186.60      203.77      7.23 o 
  -1   7  12      482.99      505.90      8.39 o 
   0   7  12      303.54      310.22      5.61 o 
   1   7  12      661.09      663.94      9.83 o 
   2   7  12        9.56       10.40      2.05 o 
  -7   0  13     2235.18     2323.78     67.97 o 
  -5   0  13      368.42      356.56     13.44 o 
  -3   0  13      218.42      219.66      5.55 o 
  -1   0  13      448.28      413.62      7.66 o 
   1   0  13      407.35      411.69      7.15 o 
   3   0  13      387.36      395.73      9.77 o 
  -8   1  13      487.83      481.55     13.11 o 
  -7   1  13      210.08      209.52      9.80 o 
  -6   1  13       90.30       87.26      4.17 o 
  -5   1  13      543.99      575.22      7.13 o 
  -4   1  13        5.85        4.67      1.76 o 
  -3   1  13     1177.13     1122.69     11.82 o 
  -2   1  13      649.14      667.48      6.69 o 
  -1   1  13      112.19      104.78      3.16 o 
   0   1  13       68.79       68.03      2.45 o 
   1   1  13       65.53       63.63      2.45 o 
   2   1  13      387.35      389.18      5.05 o 
   3   1  13       43.00       44.34      2.40 o 
   4   1  13      924.90      939.29     10.44 o 
   5   1  13      742.70      759.85     37.49 o 
  -7   2  13       41.12       49.56      2.56 o 
  -6   2  13     1103.30     1096.04     16.58 o 
  -5   2  13       54.60       52.29      2.98 o 
  -4   2  13     2034.47     1992.72     18.16 o 
  -3   2  13      108.51      116.43      3.90 o 
  -2   2  13      223.62      236.01      4.47 o 
  -1   2  13        4.29        7.97      1.53 o 
   0   2  13     1924.80     1891.84     13.54 o 
   1   2  13       11.91       12.60      1.63 o 
   2   2  13     3409.71     3351.00     22.73 o 
   3   2  13      105.50      102.02      4.50 o 
   4   2  13      136.58      133.79      4.46 o 
   5   2  13       23.26       23.70      2.73 o 
  -7   3  13        8.95        9.22      2.03 o 
  -6   3  13      200.14      214.42      5.45 o 
  -5   3  13        0.11       -1.98      1.98 o 
  -4   3  13     1568.19     1532.79     17.43 o 
  -3   3  13      103.06      100.25      3.91 o 
  -2   3  13     4791.68     4667.27     33.09 o 
  -1   3  13       19.59       24.01      2.05 o 
   0   3  13     2854.19     2852.59     19.25 o 
   1   3  13       17.95       24.03      2.50 o 
   2   3  13        0.76        2.08      1.72 o 
   3   3  13        2.87        4.45      1.71 o 
   4   3  13      720.05      729.88      9.71 o 
   5   3  13       41.98       42.86      2.79 o 
  -7   4  13      513.18      515.69     11.58 o 
  -6   4  13     1119.59     1130.04     17.53 o 
  -5   4  13       33.94       38.51      3.22 o 
  -4   4  13     1508.96     1483.31     19.98 o 
  -3   4  13       57.26       42.63      3.54 o 
  -2   4  13      124.55      128.20      3.81 o 
  -1   4  13      449.21      427.43      6.51 o 
   0   4  13     1445.46     1439.66     15.50 o 
   1   4  13       37.10       42.14      2.49 o 
   2   4  13     2651.47     2608.96     23.70 o 
   3   4  13      339.08      356.10      5.78 o 
   4   4  13      728.71      765.81      8.51 o 
  -6   5  13      168.06      171.29      6.71 o 
  -5   5  13      434.21      446.18      9.36 o 
  -4   5  13      390.69      399.54      8.05 o 
  -3   5  13      387.35      407.47     10.59 o 
  -2   5  13      340.46      366.38      9.16 o 
  -1   5  13      156.57      171.40      5.79 o 
   0   5  13     1227.65     1289.69     24.11 o 
   1   5  13      391.82      397.52     10.19 o 
   2   5  13      115.60      123.41      3.15 o 
   3   5  13       70.10       64.34      2.38 o 
   4   5  13        3.19        3.72      1.49 o 
  -4   6  13       28.64       25.30      4.27 o 
  -2   6  13       70.17       67.72      3.54 o 
  -1   6  13      568.58      578.91      9.84 o 
   0   6  13       41.94       41.91      3.39 o 
   1   6  13      127.76      142.07      4.46 o 
   2   6  13      264.57      255.09      4.78 o 
  -1   7  13       24.63       28.70      4.04 o 
   0   7  13      498.48      510.53      7.61 o 
  -6   0  14       50.74       48.93      5.03 o 
  -4   0  14     1577.38     1516.90     20.79 o 
  -2   0  14        3.46        2.36      2.17 o 
   0   0  14      297.17      306.97      7.58 o 
   2   0  14     1531.39     1539.80     18.46 o 
   4   0  14       16.25       22.96      4.42 o 
  -7   1  14      443.27      464.18     13.72 o 
  -6   1  14        6.60       14.66      2.28 o 
  -5   1  14      501.16      509.53      6.13 o 
  -4   1  14      178.20      196.75      4.44 o 
  -3   1  14        1.37        4.04      1.83 o 
  -2   1  14      962.88      964.69      8.31 o 
  -1   1  14      229.92      256.73      4.06 o 
   0   1  14      130.99      137.19      4.64 o 
   1   1  14     1158.84     1136.08     10.31 o 
   2   1  14       71.93       73.45      2.73 o 
   3   1  14      403.77      417.81      6.14 o 
   4   1  14      514.01      536.50      7.12 o 
  -7   2  14       14.90       18.90      3.66 o 
  -6   2  14        2.50        3.61      2.09 o 
  -5   2  14     1617.82     1602.43     24.59 o 
  -4   2  14      193.61      185.41      4.37 o 
  -3   2  14     3577.15     3509.73     34.23 o 
  -2   2  14      124.08      118.63      3.34 o 
  -1   2  14     2563.73     2509.90     17.84 o 
   0   2  14       15.41       19.18      1.73 o 
   1   2  14      261.49      285.22      4.28 o 
   2   2  14        4.64        5.91      1.74 o 
   3   2  14        5.75        7.60      1.86 o 
   4   2  14       38.33       43.79      2.60 o 
  -6   3  14       41.77       45.49      3.66 o 
  -5   3  14     1604.22     1610.51     20.08 o 
  -4   3  14       35.86       37.21      2.90 o 
  -3   3  14      166.26      180.91      4.81 o 
  -2   3  14      554.09      567.93      6.95 o 
  -1   3  14      256.26      277.82      4.97 o 
   0   3  14      185.93      203.42      5.25 o 
   1   3  14     2371.43     2394.49     20.42 o 
   2   3  14        4.52        5.05      1.77 o 
   3   3  14      460.62      464.57      7.19 o 
   4   3  14        1.48        6.51      1.48 o 
  -6   4  14      245.96      270.34      7.62 o 
  -5   4  14       21.11       21.40      2.41 o 
  -4   4  14      555.29      571.68     14.82 o 
  -3   4  14     1073.61     1061.19     15.32 o 
  -2   4  14      175.17      179.73      4.43 o 
  -1   4  14      419.53      423.90      6.92 o 
   0   4  14      243.42      242.84      5.31 o 
   1   4  14       33.49       34.51      2.97 o 
   2   4  14      433.67      441.65      6.54 o 
   3   4  14      339.95      361.97      8.53 o 
  -5   5  14      176.54      175.70      4.85 o 
  -4   5  14      179.58      166.19      5.28 o 
  -3   5  14       99.78      104.66      5.34 o 
  -2   5  14       35.68       39.57      2.68 o 
  -1   5  14       17.64       23.90      2.80 o 
   0   5  14      159.22      180.22      4.78 o 
   1   5  14      258.32      278.87      5.74 o 
   2   5  14      826.10      830.86     10.65 o 
  -1   6  14        8.29        8.11      2.37 o 
   0   6  14      184.50      180.43      8.23 o 
   1   6  14       10.86       13.03      2.34 o 
  -5   0  15       29.56       25.06      3.64 o 
  -3   0  15      610.94      564.59     14.58 o 
  -1   0  15       32.11       25.70      2.68 o 
   1   0  15      911.27      919.80     12.46 o 
   3   0  15     3152.73     3228.36     43.57 o 
  -6   1  15       85.37       92.96      6.40 o 
  -5   1  15       68.51       60.72      3.70 o 
  -4   1  15       41.40       48.49      4.93 o 
  -3   1  15      194.93      203.07      4.37 o 
  -2   1  15      165.37      157.02      3.58 o 
  -1   1  15      868.51      900.01      8.52 o 
   0   1  15       52.63       56.70      2.34 o 
   1   1  15      882.71      898.73      8.61 o 
   2   1  15      155.80      187.46      3.94 o 
   3   1  15       65.24       67.43      2.71 o 
  -6   2  15      781.55      800.66     19.81 o 
  -5   2  15       23.70       27.20      3.51 o 
  -4   2  15     1006.99     1027.19     12.63 o 
  -3   2  15      670.59      640.14      8.61 o 
  -2   2  15       32.65       35.01      2.30 o 
  -1   2  15      557.91      540.26      6.49 o 
   0   2  15      272.84      274.14      4.55 o 
   1   2  15       23.82       28.72      2.61 o 
   2   2  15      478.48      504.63     10.43 o 
   3   2  15      395.72      412.23      9.06 o 
  -5   3  15       23.18       26.41      3.05 o 
  -4   3  15     1633.48     1669.68     20.26 o 
  -3   3  15       56.72       60.06      3.12 o 
  -2   3  15     2269.58     2310.72     19.51 o 
  -1   3  15        4.28        5.59      1.79 o 
   0   3  15      871.14      830.39     10.05 o 
   1   3  15       38.03       51.28      2.82 o 
   2   3  15        3.69        2.84      1.90 o 
   3   3  15      117.39      122.44      4.25 o 
  -5   4  15       88.80       91.51      3.37 o 
  -4   4  15      277.08      285.35      6.64 o 
  -3   4  15      208.79      220.71      6.26 o 
  -2   4  15        3.98        7.02      2.64 o 
  -1   4  15       90.63       94.05      3.25 o 
   0   4  15      369.65      390.34      7.45 o 
   1   4  15      381.30      406.03      7.62 o 
   2   4  15      360.28      374.17      7.02 o 
  -2   5  15      386.83      413.28     11.89 o 
  -1   5  15      583.07      551.20     10.13 o 
   0   5  15       39.50       36.73      3.02 o 
  -4   0  16       71.55       76.50      6.40 o 
  -2   0  16     1864.04     1818.62     41.75 o 
   0   0  16     2772.44     2761.80     30.92 o 
   2   0  16     1572.92     1672.64     31.39 o 
  -5   1  16      173.12      191.55      5.92 o 
  -4   1  16      934.66     1019.49     25.30 o 
  -3   1  16       13.43       12.52      3.12 o 
  -2   1  16      269.56      296.91      6.09 o 
  -1   1  16      386.57      405.65      6.04 o 
   0   1  16        2.57        5.11      2.08 o 
   1   1  16      209.75      214.61      6.38 o 
   2   1  16     1568.50     1592.07     17.84 o 
  -5   2  16      480.21      517.82     14.32 o 
  -4   2  16        3.26        2.13      2.74 o 
  -3   2  16     2013.84     2088.34     23.77 o 
  -2   2  16      301.88      302.21      6.27 o 
  -1   2  16     1217.97     1222.78     12.39 o 
   0   2  16      442.07      433.69      6.98 o 
   1   2  16      127.92      129.73      3.80 o 
   2   2  16       94.48      110.76      4.09 o 
  -3   3  16      214.58      214.81      5.56 o 
  -2   3  16       31.87       35.57      3.21 o 
  -1   3  16      147.86      145.51      5.23 o 
   0   3  16      325.17      375.36      6.08 o 
   1   3  16       89.11       95.98      3.22 o 
  -2   4  16      103.53      115.82      5.49 o 
  -1   4  16      219.30      201.16      7.62 o 
  -1   0  17       10.98       14.45      2.69 o 
  -3   1  17      279.91      305.69     10.36 o 
  -2   1  17        3.57        4.88      2.37 o 
  -1   1  17     1275.54     1263.85     25.91 o 
   0   1  17        0.90        0.00      1.76 o 
  -2   2  17       28.77       36.27      4.27 o 
  -1   2  17       11.63       20.42      3.96 o 
                                                 
